# Supplementary material for: Developing inhibitory peptides against SARS-CoV-2 envelope protein
Source: PLoS Biol. 2024 Mar 14;22(3):e3002522. doi: 10.1371/journal.pbio.3002522 (PMC10939250; doi:10.1371/journal.pbio.3002522)
Supplement: S1 Data — (XLSX) [file pbio.3002522.s010.xlsx]

## Sheet: Fig1C
	2E-mKate2
mock	w/o MY18	w/ MY18
0.543353	0.557285	0.903483
0.878798	0.592882	1.40665
0.809745	0.642747	0.780808
0.773736	0.614075	1.00073
1.50587	0.48058	0.640252
0.614932	0.713987	0.566009
0.549647	0.501025	0.851483
0.660643	0.56352	0.851483
1.88646	0.519082	0.543163
1.46189	0.525625	1.09173
1.17301	0.526874	0.902897
0.897359	0.68199	0.822882
0.988633	0.576833	1.09415
0.787824	0.482664	1.11356
0.757357	0.595173	0.752906
1.01723	0.520382	0.745532
1.01102	0.358316	0.741203
1.35624	0.504177	0.910058
0.765474	0.249403	0.865344
0.682408	0.398562	0.860285
0.739055	0.66939	0.944085
1.04174	1.13375	1.11295
0.878096	0.893145	0.676917
0.859976	0.559637	0.745396
0.878883	0.495657	0.4884
0.585793	0.368425	1.15717
0.983817	0.302038	0.431857
0.823205	0.530969	0.631229
1.07012	0.555798	1.30708
1.50073	0.443808	0.776451
1.31012	0.26821
1.0689	0.437537
0.892534	0.589981
1.38405	0.734198
0.983397	0.439853
1.01207	0.469828
1.48639
1.35724
1.31689
0.705345

## Sheet: Fig1E
mock	2E	2E 10uM MY18	2E 0.1uM 6Arg	2E 1uM 6Arg	2E 10uM 6Arg	2E 0.1uM TAT	2E 1uM TAT	2E 10uM TAT	2E 0.1uM Pen	2E 1uM Pen	2E 10uM Pen
0.996559	0.350608	0.354517	1.06481	0.921948	1.25115	0.824186	0.570738	0.967617	0.881664	0.73433	1.61729
0.655447	0.370386	0.332023	1.15835	0.558861	0.545471	0.890053	1.07601	0.751984	0.729185	0.487588	1.10184
0.802045	0.369802	0.44558	0.428239	0.456594	1.37249	0.507032	0.909611	1.16338	0.827268	0.36507	0.567448
1.17926	0.47575	0.45506	0.573879	0.420595	0.984958	0.5714	1.16697	1.14463	0.460094	0.390829	1.49406
1.63339	0.562221	0.261259	0.408979	0.441283	2.21082	0.547808	0.693874	1.4216	0.449749	0.669301	0.694814
1.12791	0.560612	0.285443	0.425741	0.593517	0.885876	0.891117	0.706399	0.855253	0.528716	0.622024	0.664471
1.26373	0.504212	0.287378	0.367639	0.420766	1.03875	1.2695	0.730703	0.757027	0.911749	0.752445	1.49856
0.912545	0.375004	0.34529	0.543852	0.389625	0.66476	1.30568	1.11114	0.608994	0.58967	0.526005	3.06405
1.06568	0.409637	0.393445	0.287309	0.439078	0.678122	0.72024	0.490808	0.75965	0.600197	0.580993	2.34489
0.912914	0.399916	0.50285	0.558582	0.980276	0.837217	0.698218	1.09322	0.833281	0.725791	0.518019	1.69503
0.831449	0.354583	0.352946	0.401937	0.808696	1.24784	0.670185	1.4657	1.05289	0.467155	0.987191	1.09706
1.88636	0.329814	0.436687	0.916991	0.574927	0.811829	0.897276	1.57422	1.3206	0.627885	0.678118	0.910368
1.89517	0.370794	0.429342	0.673231	0.671987	1.44885	0.458473	1.54755	1.29872	0.780229	0.775445	1.95938
0.450934	0.254559	0.465958	0.741433	0.407208	1.8293	0.900182	0.459611	0.56399	0.73828	0.881647	0.672737
1.88278	0.827065	0.682388	0.442763	0.589907	1.54111	0.682836	0.791566	1.64098	0.934465	0.819816	0.954277
0.891035	0.50216	1.09552	0.651268	1.05001	0.878785	0.5711	0.527916	0.59655	0.512084	0.612139	0.631727
1.14531	0.446606	0.67077	0.69494	0.483364	1.7751	0.487098	0.397204	0.85133	0.650795	0.504309	1.17247
1.3212	0.490152	0.364713	0.704322	0.427304	1.99353	0.816992	0.568948	1.09239	0.548513	0.976261	1.17281
1.21024	0.5379	0.428144	0.583344	0.538099	0.468531	0.851154	0.828241	1.12204	1.08733	0.948197	1.21886
0.605594	0.33413	0.411244	0.769018	0.416754	1.50843	0.701533	0.507561	0.871803	0.822376	0.583218	1.10948
0.445532	0.474731	0.709015	0.569844	1.04118	1.08871	1.21229		1.37688	0.628604	1.32756	1.11029
1.40959	0.609784	0.488209	0.666315	0.658351	0.926721	0.573055		0.473633	0.590954	1.44163	0.947004
0.733321	0.456271	0.44767	0.309911	0.390735	1.13671	0.394387		0.751829	0.477118	0.594648	1.03986
2.68476	0.52499	0.351952	0.260243	0.439325	0.594798	0.514073		1.05194	0.78398	1.07779	0.833277
0.76101	0.547904	0.423392	0.438429	0.572298	0.594526	0.788636		1.39636	0.767865	0.840964	0.775093
0.710271	0.395248	0.731042	0.436278	0.661319	0.712694	0.807428		1.31416	0.613419	0.913868	0.974428
0.639895	0.658087	0.412347	0.558523	0.703894	1.10605	0.386739		1.25079	0.865471	0.623194	0.674524
0.632417	0.565575	0.492751	0.356412	0.658521	1.10929			1.2964		0.825783	0.730163
0.773954	0.537326	0.457813	0.515053	0.545888	1.3364			0.768488		0.722494	1.03275
0.631987	0.890765	0.586984	0.437333	0.700653	2.29099			0.761559		1.09027	2.24019
0.738253	0.83875	0.38967	0.472683	0.643004	2.27563			0.731815		0.705253	1.03043
1.08528	0.407771	0.605778	0.940295	0.870907	0.967779			0.785078		0.326381	1.44913
0.779655	0.520715	0.183748	0.616119	0.765882	1.7632			0.570109			0.732598
0.730445	0.289444	0.752542	0.531676	0.781217	1.06414			0.586612			1.37717
0.411495	0.339843	0.379355	0.489225	0.914772	0.867025			0.701618			0.603734
0.54413	0.590457	0.604675	0.895751	0.474286	0.981927			1.26299			1.03867
0.489296	0.476257	0.357169	0.352665	0.763762	2.27231			1.47175			0.630883
1.0813	0.918506	0.482481	0.483842	0.699224	0.78414			1.26398			0.789673
0.673829	0.6332	0.608855	0.333632	0.505249	1.16133			1.3139			0.828302
1.40205	0.699535	0.403974	0.399863	0.98922	0.854616			1.7951			0.579575
0.980197	0.487003	0.353115		0.713342	1.92039			1.23518			0.819758
1.50443	0.499356	0.317846			1.386			1.41393			0.843467
0.745008	0.490588	0.459779			1.36006			1.20864			0.858039
0.742339	0.340931	0.249183			1.71091			1.04781			0.587776
0.77898	0.459293	0.359551			0.709891			0.858994			1.2533
0.675127	0.493376	0.522533			0.660485			1.20011			0.554637
0.671201	0.681287	0.664216			0.685237			1.68879			0.464909
1.27846	0.971714	0.873895			0.79308			1.54804			0.614339
1.67413	0.472331	0.314226			0.937949			1.18051			0.475585
1.02796	0.586286	0.255836			0.761179			0.596446			0.430149
0.87727	0.416148	0.274533			0.998591			2.06457			0.657437
1.1915	0.383355	0.555102			0.605349			0.909764			0.648558
0.686129	0.663861	0.457888			0.564507			0.703506			1.8985
1.13934	0.449581	0.382973			0.628651			0.78557			0.586968
0.574743	0.612861	0.408094			0.666997			0.757318			0.639101
1.18075	0.464455	0.588805			0.562701			1.03852			0.517373
1.11331	0.669489	0.517819			0.606135			0.65728			0.655589
0.935307	0.652681	0.728334			0.654073			0.884193			0.952585
1.73604	0.707349	0.664007			0.930347			0.591759			0.646302
0.644929	0.725919	0.737712			0.82253			0.724381			0.716897
0.919312	0.947565	0.446789			0.758477			0.667672			0.975101
1.31498	0.902125	0.460479			0.993712			1.06266			0.717448
1.37872	0.835723	0.770865			1.13474			0.673477			0.633889
1.33869	1.31535	0.419853			0.832265			1.18688			0.556972
1.39701	0.567669	0.673463			0.642771			0.808793			0.692098
0.853733	0.666387	0.662403			0.492526			0.734443			0.967817
0.784509	0.745922	0.474174			0.60051			0.524932			0.397909
0.738543	0.553598	0.838678			0.493037			0.434203			0.66861
0.769861	1.03983	1.12663			0.497419			0.771447
0.720937	0.804965	0.78176			0.507503			0.819503
0.861534	0.644523	0.77428			0.488327			1.15943
0.871569	0.832272	0.75321			1.17242			0.941704
0.819478	0.747833	0.762125			0.917066			1.46902
1.04594	0.372136	0.442254			0.683333			1.22979
0.856032	0.407791	0.667676			0.986775			1.01601
0.694136	0.433997	0.471182			0.625227			1.26413
0.670464	0.669474	0.452788			1.11388			0.805984
0.746495	0.698648	0.431464			0.789346			0.992261
0.838018	0.881312	0.478697			0.945516			0.837719
0.759977	0.622928	0.989281			0.713076			0.820311
1.13374	0.630445	0.542705			1.08103			0.59821
1.12006	0.575231	0.962835			0.952088			1.00742
1.16438	0.619862	0.709264			0.649219			0.62092
1.12477	0.453881	0.457472			0.79488			0.865203
1.23016	0.489846	0.780853			0.893273			0.730593
0.9001	0.412626	0.749733			0.83574			0.691188
1.39382	0.511216	0.810138			0.727421			0.92238
1.73863	0.60445	0.794101			0.649683			0.724113
1.57807	0.726311	0.565423			0.488267			0.618911
1.42554	0.443214	0.468792			0.523676			0.53672
0.777591	0.380581	0.643778			1.31145			0.524975
0.991172	0.319619	0.83638			0.734459			0.944138
0.7511	0.603559	0.664754			0.985923
1.14498	1.06462				0.829102
1.70975	0.45954				1.06024
1.48841	0.694057				0.824361
1.06451	0.456792				0.904372
0.920946	0.370835				0.767605
0.699831	0.585417				0.687045
1.43937	0.40287				1.02581
0.767486	0.568338				0.608206
0.897622	0.530897				0.376892
0.72489	0.747411				0.984291
0.50707	0.710708				0.621864
1.07011	1.08649				1.06522
0.627458	0.478091				0.425538
0.805215	0.504094
0.953214	0.542674
0.915023	0.681409
0.886517	0.722263
0.78127	0.478948
0.926867	0.435133
1.20261	0.374256
1.04418	0.62362
0.826539	0.651424
0.701881	0.511094
	0.662831
	0.485548
	0.705345
	0.402924
	0.740114
	0.317198
	0.39582
	0.505853
	0.743441
	0.485791
	0.490247
	0.450187
	0.6174
	0.665982
	0.715031
	0.551137
	0.374695
	0.418521
	0.422913
	0.602587
	0.41743
	0.516297
	0.665725

## Sheet: Fig2A
Protein FDR Confidence: Combined	Master	Accession	Description	Exp. q-value: Combined	Sum PEP Score	Coverage [%]	# Peptides	# PSMs	# Unique Peptides	# AAs	MW [kDa]	calc. pI	Score Sequest HT: Sequest HT	# Peptides (by Search Engine): Sequest HT	Biological Process	Cellular Component	Molecular Function	Pfam IDs	Entrez Gene ID	Ensembl Gene ID	Gene Symbol	Chromosome	KEGG Pathways	Reactome Pathways	WikiPathways	# Protein Pathway Groups	# Razor Peptides	Abundances : 126(Mock-1)	Abundances : 127N(Mock-2)	Abundances : 127C(Mock-3)	Abundances : 128N(WT1)	Abundances: 128C(WT2)	Abundances : 129N(WT3)	Abundances : 129C(WT4)
High	Master Protein	Q09666	Neuroblast differentiation-associated protein AHNAK OS=Homo sapiens OX=9606 GN=AHNAK PE=1 SV=2	0	731.696	56	171	359	171	5890	628.7	6.15	1084.98	171	cell organization and biogenesis;regulation of biological process	cytoplasm;cytoskeleton;cytosol;membrane;nucleus	protein binding;RNA binding;structural molecule activity		79026	ENSG00000124942.13	AHNAK	11				0	0	1549.3	1602.1	1488.4	1376.5	1439.2	1481.4	1501.8
High	Master Protein	Q13813-3	Isoform 3 of Spectrin alpha chain, non-erythrocytic 1 OS=Homo sapiens OX=9606 GN=SPTAN1	0	700.489	67	150	441	3	2452	282.1	5.34	1415.55	150	cell organization and biogenesis;cellular component movement;metabolic process;regulation of biological process;response to stimulus;transport	cytoskeleton;cytosol;extracellular;membrane;organelle lumen	metal ion binding;protein binding;structural molecule activity	Pf00018, Pf00036, Pf00435, Pf07653, Pf08239, Pf08726, Pf13405, Pf13499, Pf14604	6709	ENSG00000197694.15	SPTAN1	9			Fas Ligand (FasL) pathway and Stress induction of Heat Shock Proteins (HSP) regulation	1	0	165.5	176.5	165.5	167.5	173.6	193.3	175.6
High	Master Protein	Q13813-2	Isoform 2 of Spectrin alpha chain, non-erythrocytic 1 OS=Homo sapiens OX=9606 GN=SPTAN1	0	696.624	67	150	442	3	2477	284.9	5.35	1410.88	150	cell organization and biogenesis;cellular component movement;metabolic process;regulation of biological process;response to stimulus;transport	cytoskeleton;cytosol;extracellular;membrane;organelle lumen	metal ion binding;protein binding;structural molecule activity	Pf00018, Pf00036, Pf00435, Pf07653, Pf08239, Pf08726, Pf13405, Pf13499, Pf14604	6709	ENSG00000197694.15	SPTAN1	9			Fas Ligand (FasL) pathway and Stress induction of Heat Shock Proteins (HSP) regulation	1	155	1763.7	1934.4	1668.7	1706.9	1755.7	2068	1822.1
High	Master Protein	Q14789	Golgin subfamily B member 1 OS=Homo sapiens OX=9606 GN=GOLGB1 PE=1 SV=2	0	546.778	52	142	267	2	3259	375.8	5	804.4	142	cell organization and biogenesis;metabolic process;regulation of biological process;transport	Golgi;membrane	catalytic activity;DNA binding;motor activity;protein binding;RNA binding;transporter activity	Pf01496, Pf01576, Pf04111, Pf07888, Pf09726	2804	ENSG00000173230.15	GOLGB1	3		COPI-mediated anterograde transport; Golgi Associated Vesicle Biogenesis		11	0	84.3	79.4	81.4	74.1	75.8	81.9	68.8
High	Master Protein	Q14789-2	Isoform 2 of Golgin subfamily B member 1 OS=Homo sapiens OX=9606 GN=GOLGB1	0	541.758	51	142	267	2	3269	376.9	5	806.58	142	cell organization and biogenesis;metabolic process;regulation of biological process;transport	Golgi;membrane	catalytic activity;DNA binding;motor activity;protein binding;RNA binding;transporter activity	Pf01496, Pf01576, Pf04111, Pf07888, Pf09726	2804	ENSG00000173230.15	GOLGB1	3				0	122	718.9	811.1	720.4	679.7	692.3	746.9	677.9
High	Master Protein	O75369-8	Isoform 8 of Filamin-B OS=Homo sapiens OX=9606 GN=FLNB	0	511.622	61	118	305	3	2633	281.5	5.71	964.4	118	cell organization and biogenesis;regulation of biological process;response to stimulus	cytoplasm;cytoskeleton;cytosol;membrane;nucleus	protein binding;RNA binding	Pf00307, Pf00630	2317	ENSG00000136068.14	FLNB	3			VEGFA-VEGFR2 Signaling Pathway	1	112	1147.1	1045.7	1139.7	1199	1160.4	1135.9	1178.5
High	Master Protein	O75369	Filamin-B OS=Homo sapiens OX=9606 GN=FLNB PE=1 SV=2	0	510.726	61	116	302	1	2602	278	5.73	958.49	116	cell differentiation;cell organization and biogenesis;development;regulation of biological process;response to stimulus	cytoplasm;cytoskeleton;cytosol;membrane;nucleus	protein binding;RNA binding	Pf00307, Pf00630	2317	ENSG00000136068.14	FLNB	3	MAPK signaling pathway; Proteoglycans in cancer; Salmonella infection; Focal adhesion	ISG15 antiviral mechanism	VEGFA-VEGFR2 Signaling Pathway	10	0	108.4	99.1	116	139.6	105.4	125.9	112.7
High	Master Protein	Q9Y490	Talin-1 OS=Homo sapiens OX=9606 GN=TLN1 PE=1 SV=3	0	508.415	60	119	301	101	2541	269.6	6.07	899.02	119	cell organization and biogenesis;cellular component movement;regulation of biological process;response to stimulus;transport	cell surface;cytoplasm;cytoskeleton;cytosol;extracellular;membrane	protein binding;structural molecule activity	Pf00373, Pf01608, Pf02174, Pf08913, Pf09141, Pf09379	7094	ENSG00000137076.20	TLN1	9	Focal adhesion; Rap1 signaling pathway; Platelet activation; HTLV-I infection	SEMA3A-Plexin repulsion signaling by inhibiting Integrin adhesion; Signaling by BRAF and RAF fusions; MAP2K and MAPK activation; Smooth Muscle Contraction; XBP1(S) activates chaperone genes; GRB2:SOS provides linkage to MAPK signaling for Integrins ; Signaling by RAS mutants; Signaling by high-kinase activity BRAF mutants; Signaling by moderate kinase activity BRAF mutants; p130Cas linkage to MAP…	Integrin-mediated Cell Adhesion; Primary Focal Segmental Glomerulosclerosis FSGS; Focal Adhesion	43	17	894.9	864.9	936	1011.6	961.1	952.2	964.8
High	Master Protein	P21333	Filamin-A OS=Homo sapiens OX=9606 GN=FLNA PE=1 SV=4	0	508.154	55	113	321	99	2647	280.6	6.06	994.08	113	cell organization and biogenesis;cellular component movement;metabolic process;regulation of biological process;response to stimulus;transport	cytoplasm;cytoskeleton;cytosol;extracellular;membrane;nucleus	protein binding;RNA binding;signal transducer activity	Pf00307, Pf00630	2316	ENSG00000196924.14	FLNA	X	MAPK signaling pathway; Proteoglycans in cancer; Salmonella infection; Focal adhesion	Platelet degranulation ; RHO GTPases activate PAKs; Cell-extracellular matrix interactions; GP1b-IX-V activation signalling	Androgen receptor signaling pathway; Prolactin Signaling Pathway; Focal Adhesion; Hypothesized Pathways in Pathogenesis of Cardiovascular Disease; MAPK Signaling Pathway; IL-4 Signaling Pathway	22	3	978.5	815.9	1046.7	1117.8	1034.8	922	1008
High	Master Protein	P78527	DNA-dependent protein kinase catalytic subunit OS=Homo sapiens OX=9606 GN=PRKDC PE=1 SV=3	0	502.128	37	148	318	148	4128	468.8	7.12	877.88	148	cell death;cell differentiation;cell organization and biogenesis;cell proliferation;defense response;metabolic process;regulation of biological process;response to stimulus	cytosol;membrane;nucleus	catalytic activity;DNA binding;nucleotide binding;protein binding;RNA binding	Pf00454, Pf02259, Pf02260, Pf08163	5591	ENSG00000253729.7	PRKDC	8	Cell cycle; Non-homologous end-joining	Nonhomologous End-Joining (NHEJ); E3 ubiquitin ligases ubiquitinate target proteins; IRF3-mediated induction of type I IFN	miRNA Regulation of DNA Damage Response; Cell Cycle; Retinoblastoma (RB) in Cancer; Fas Ligand (FasL) pathway and Stress induction of Heat Shock Proteins (HSP) regulation; Pathways Affected in Adenoid Cystic Carcinoma; ATM Signaling Network in Development and Disease; Non-homologous end joining; DNA Damage Response	22	0	1276.6	803.2	1393.7	1457.9	1156.8	779.6	774.3
High	Master Protein	P35579	Myosin-9 OS=Homo sapiens OX=9606 GN=MYH9 PE=1 SV=4	0	477.864	55	106	326	87	1960	226.4	5.6	1071.27	106	cell differentiation;cell organization and biogenesis;cellular component movement;metabolic process;regulation of biological process;response to stimulus;transport	cytoplasm;cytoskeleton;cytosol;extracellular;membrane;nucleus	catalytic activity;motor activity;nucleotide binding;protein binding;RNA binding;transporter activity	Pf00063, Pf01442, Pf01496, Pf01576, Pf01765, Pf02736, Pf03962, Pf04111, Pf04156, Pf05911, Pf06637, Pf07888, Pf09731, Pf11068, Pf11559, Pf12128, Pf13094	4627	ENSG00000100345.20	MYH9	22	Regulation of actin cytoskeleton; Salmonella infection; Tight junction	RHO GTPases activate PAKs; EPHA-mediated growth cone collapse; RHO GTPases Activate ROCKs; Sema4D induced cell migration and growth-cone collapse; Regulation of actin dynamics for phagocytic cup formation; RHO GTPases activate CIT; RHO GTPases activate PKNs	Primary Focal Segmental Glomerulosclerosis FSGS; VEGFA-VEGFR2 Signaling Pathway	23	21	1353.3	1096.7	1456.9	1661.6	1400.7	1224.1	1242.6
High	Master Protein	P49792	E3 SUMO-protein ligase RanBP2 OS=Homo sapiens OX=9606 GN=RANBP2 PE=1 SV=2	0	477.742	48	121	291	92	3224	358	6.2	795.43	121	cell organization and biogenesis;metabolic process;regulation of biological process;response to stimulus;transport	cytoplasm;cytosol;membrane;mitochondrion;nucleus	catalytic activity;enzyme regulator activity;metal ion binding;protein binding;RNA binding	Pf00160, Pf00515, Pf00638, Pf00641, Pf07719, Pf12185, Pf13414, Pf13432, Pf14559	5903	ENSG00000153201.15	RANBP2	2	RNA transport	Rev-mediated nuclear export of HIV RNA; ISG15 antiviral mechanism; NEP/NS2 Interacts with the Cellular Export Machinery; Separation of Sister Chromatids; tRNA processing in the nucleus; Transcriptional regulation by small RNAs; Nuclear Pore Complex (NPC) Disassembly; Regulation of Glucokinase by Glucokinase Regulatory Protein; Vpr-mediated nuclear import of PICs; Regulation of HSF1-mediated heat …		77	26	1019.6	1048.2	989.8	1086.4	995	1111.8	1004
High	Master Protein	P10809	60 kDa heat shock protein, mitochondrial OS=Homo sapiens OX=9606 GN=HSPD1 PE=1 SV=2	0	467.867	80	39	874	39	573	61	5.87	2730.49	39	cell organization and biogenesis;cell proliferation;metabolic process;regulation of biological process;response to stimulus;transport	cell surface;cytoplasm;cytosol;endosome;membrane;mitochondrion;organelle lumen	catalytic activity;DNA binding;nucleotide binding;protein binding;RNA binding	Pf00118	3329	ENSG00000144381.16	HSPD1	2	Tuberculosis; Legionellosis; Type I diabetes mellitus; RNA degradation	TFAP2A acts as a transcriptional repressor during retinoic acid induced cell differentiation; Mitochondrial protein import; Metabolism of proteins	Apoptosis-related network due to altered Notch3 in ovarian cancer; Sudden Infant Death Syndrome (SIDS) Susceptibility Pathways	13	0	3459.6	3793	3239.4	2874.6	3215.5	3532.2	3482.6
High	Master Protein	P12270	Nucleoprotein TPR OS=Homo sapiens OX=9606 GN=TPR PE=1 SV=3	0	461.395	46	106	366	105	2363	267.1	5.02	1123.37	106	cell division;cell organization and biogenesis;metabolic process;regulation of biological process;response to stimulus;transport	chromosome;cytoplasm;cytoskeleton;membrane;nucleus	catalytic activity;motor activity;protein binding;RNA binding;structural molecule activity;transporter activity	Pf00038, Pf01496, Pf01576, Pf02463, Pf03961, Pf04111, Pf05911, Pf07888, Pf07926, Pf09726, Pf12128, Pf13166, Pf13514	7175	ENSG00000047410.13	TPR	1	Thyroid cancer; Pathways in cancer; RNA transport	Rev-mediated nuclear export of HIV RNA; ISG15 antiviral mechanism; NEP/NS2 Interacts with the Cellular Export Machinery; tRNA processing in the nucleus; Transcriptional regulation by small RNAs; Defective TPR may confer susceptibility towards thyroid papillary carcinoma (TPC); Nuclear Pore Complex (NPC) Disassembly; Regulation of Glucokinase by Glucokinase Regulatory Protein; Vpr-mediated nuclear…		69	1	1614.6	1944	1584.3	1615.1	1603.5	1843.3	1720.4
High	Master Protein	Q01082	Spectrin beta chain, non-erythrocytic 1 OS=Homo sapiens OX=9606 GN=SPTBN1 PE=1 SV=2	0	445.667	56	109	267	12	2364	274.4	5.57	819.55	109	cell organization and biogenesis;cellular component movement;metabolic process;regulation of biological process;response to stimulus;transport	cytoplasm;cytoskeleton;cytosol;membrane;nucleus	protein binding;RNA binding;structural molecule activity	Pf00169, Pf00307, Pf00435, Pf11971, Pf12128, Pf15410	6711	ENSG00000115306.15	SPTBN1	2		Nephrin family interactions; Interaction between L1 and Ankyrins; COPI-mediated anterograde transport; RAF/MAP kinase cascade; NCAM signaling for neurite out-growth; Interleukin-20 family signaling	TGF-beta Signaling Pathway; Sudden Infant Death Syndrome (SIDS) Susceptibility Pathways	25	92	1024.6	915.4	1011.8	1120.2	1050.3	1065.6	990.5
High	Master Protein	Q14204	Cytoplasmic dynein 1 heavy chain 1 OS=Homo sapiens OX=9606 GN=DYNC1H1 PE=1 SV=5	0	432.287	32	132	237	132	4646	532.1	6.4	644.63	132	cell division;cell organization and biogenesis;cellular component movement;regulation of biological process;transport	cytoplasm;cytoskeleton;cytosol;extracellular;membrane;organelle lumen	catalytic activity;motor activity;nucleotide binding;protein binding;RNA binding	Pf00769, Pf03028, Pf03915, Pf04156, Pf07246, Pf07728, Pf08385, Pf08393, Pf12774, Pf12775, Pf12777, Pf12780, Pf12781, Pf13173, Pf13207, Pf13401	1778	ENSG00000197102.10	DYNC1H1	14	Phagosome; Vasopressin-regulated water reabsorption; Salmonella infection	COPI-independent Golgi-to-ER retrograde traffic; Regulation of PLK1 Activity at G2/M Transition; AURKA Activation by TPX2; Anchoring of the basal body to the plasma membrane; Recruitment of NuMA to mitotic centrosomes; Recruitment of mitotic centrosome proteins and complexes; Loss of Nlp from mitotic centrosomes; Amplification of signal from unattached kinetochores via a MAD2 inhibitory signal; N…		50	0	679.5	444.3	755	864.8	671.2	487.6	513
High	Master Protein	Q14980-2	Isoform 2 of Nuclear mitotic apparatus protein 1 OS=Homo sapiens OX=9606 GN=NUMA1	0	409.417	56	101	277	100	2101	236.4	5.8	845.38	101	cell differentiation;cell division;cell organization and biogenesis;metabolic process;regulation of biological process	chromosome;cytosol;membrane;nucleus	protein binding;structural molecule activity	Pf04111, Pf07888, Pf12128	4926	ENSG00000137497.17	NUMA1	11			Ectoderm Differentiation	1	0	857.2	738.4	878.4	757.1	766.1	718.6	826.1
High	Master Protein	P35580	Myosin-10 OS=Homo sapiens OX=9606 GN=MYH10 PE=1 SV=3	0	406.818	52	96	267	79	1976	228.9	5.54	850.2	96	cell organization and biogenesis;cellular component movement;metabolic process;regulation of biological process;transport	cytoplasm;cytosol;nucleus	catalytic activity;motor activity;nucleotide binding;protein binding;transporter activity	Pf00063, Pf00769, Pf01496, Pf01576, Pf02736, Pf04111, Pf05622, Pf05911, Pf06637, Pf07888, Pf09726, Pf12128, Pf13094, Pf13514	4628	ENSG00000133026.12	MYH10	17	Regulation of actin cytoskeleton; Tight junction; Salmonella infection	RHO GTPases activate PAKs; EPHA-mediated growth cone collapse; RHO GTPases Activate ROCKs; Sema4D induced cell migration and growth-cone collapse; RHO GTPases activate CIT; RHO GTPases activate PKNs	Regulation of Actin Cytoskeleton	18	2	784.7	666.8	796.9	895.1	830.2	736.2	697.3
High	Master Protein	P0DMV9	Heat shock 70 kDa protein 1B OS=Homo sapiens OX=9606 GN=HSPA1B PE=1 SV=1	0	402.701	72	40	1179	19	641	70	5.66	2993.16	40	cell organization and biogenesis;metabolic process;regulation of biological process;response to stimulus;transport	cytoplasm;cytoskeleton;cytosol;endoplasmic reticulum;extracellular;mitochondrion;nucleus	catalytic activity;nucleotide binding;protein binding;receptor activity;RNA binding	Pf00012, Pf06723	3304; 3303	ENSG00000232804.5; ENSG00000234475.5; ENSG00000231555.4; ENSG00000235941.5; ENSG00000204389.9; ENSG00000204388.6; ENSG00000212866.6; ENSG00000237724.5; ENSG00000224501.5	HSPA1B; HSPA1A	6; CHR_HSCHR6_MHC_APD_CTG1; CHR_HSCHR6_MHC_DBB_CTG1; CHR_HSCHR6_MHC_QBL_CTG1; CHR_HSCHR6_MHC_COX_CTG1	Prion diseases; Protein processing in endoplasmic reticulum; Estrogen signaling pathway; Longevity regulating pathway - multiple species; MAPK signaling pathway; Influenza A; Epstein-Barr virus infection; Toxoplasmosis; Legionellosis; Endocytosis; Spliceosome; Measles; Antigen processing and presentation	AUF1 (hnRNP D0) binds and destabilizes mRNA; Attenuation phase; Neutrophil degranulation; Regulation of HSF1-mediated heat shock response; Viral RNP Complexes in the Host Cell Nucleus; HSP90 chaperone cycle for steroid hormone receptors (SHR)	Apoptosis Modulation and Signaling; Parkin-Ubiquitin Proteasomal System pathway; NRF2 pathway; MAPK Signaling Pathway; Apoptosis Modulation by HSP70; VEGFA-VEGFR2 Signaling Pathway	38	38	3634.3	3891.8	3568.8	3762.1	3903.1	4214.6	4095.3
High	Master Protein	P15924	Desmoplakin OS=Homo sapiens OX=9606 GN=DSP PE=1 SV=3	0	400.701	46	119	236	119	2871	331.6	6.81	628.82	119	cell death;cell differentiation;cell organization and biogenesis;metabolic process;regulation of biological process;response to stimulus;transport	cytoplasm;cytoskeleton;membrane;nucleus	catalytic activity;motor activity;protein binding;RNA binding;structural molecule activity	Pf00038, Pf00681, Pf01540, Pf01576, Pf02463, Pf04111, Pf04156, Pf05483, Pf05557, Pf05622, Pf06008, Pf06160, Pf06637, Pf07888, Pf10174, Pf12072, Pf12128, Pf13166	1832	ENSG00000096696.13	DSP	6	Arrhythmogenic right ventricular cardiomyopathy (ARVC)	Apoptotic cleavage of cell adhesion proteins; Formation of the cornified envelope; Neutrophil degranulation	Arrhythmogenic Right Ventricular Cardiomyopathy; Lung fibrosis	14	0	804.4	742.9	756	787.3	816.6	827.7	764.5
High	Master Protein	Q01082-3	Isoform 2 of Spectrin beta chain, non-erythrocytic 1 OS=Homo sapiens OX=9606 GN=SPTBN1	0	399.006	56	98	240	1	2155	251.2	5.53	750.35	98	cell organization and biogenesis;cellular component movement;metabolic process;regulation of biological process;response to stimulus;transport	cytoplasm;cytoskeleton;cytosol	protein binding;RNA binding;structural molecule activity	Pf00307, Pf00435, Pf11971, Pf12128	6711	ENSG00000115306.15	SPTBN1	2			TGF-beta Signaling Pathway; Sudden Infant Death Syndrome (SIDS) Susceptibility Pathways	2	0	86.1	74.4	83.4	89.3	85.5	83.7	75.5
High	Master Protein	P49327	Fatty acid synthase OS=Homo sapiens OX=9606 GN=FASN PE=1 SV=3	0	393.439	47	92	247	91	2511	273.3	6.44	743.16	92	cell differentiation;metabolic process;regulation of biological process;response to stimulus	cytoplasm;cytosol;Golgi;membrane;mitochondrion	catalytic activity;nucleotide binding;protein binding;RNA binding	Pf00106, Pf00107, Pf00108, Pf00109, Pf00698, Pf00975, Pf02801, Pf08242, Pf08659, Pf13602, Pf14765	2194	ENSG00000169710.8	FASN	17	Metabolic pathways; Fatty acid biosynthesis; Fatty acid metabolism; AMPK signaling pathway; Insulin signaling pathway	ChREBP activates metabolic gene expression; Fatty acyl-CoA biosynthesis; Vitamin B5 (pantothenate) metabolism; Activation of gene expression by SREBF (SREBP)	AMP-activated Protein Kinase (AMPK) Signaling; Sterol Regulatory Element-Binding Proteins (SREBP) signalling; SREBF and miR33 in cholesterol and lipid homeostasis; Liver X Receptor Pathway; Fatty Acid Biosynthesis; Angiopoietin Like Protein 8 Regulatory Pathway	23	1	958.7	625.5	1047.1	1227.5	956	663	766.9
High	Master Protein	Q02952	A-kinase anchor protein 12 OS=Homo sapiens OX=9606 GN=AKAP12 PE=1 SV=4	0	380.347	64	78	217	78	1782	191.4	4.41	744.98	78	regulation of biological process;response to stimulus;transport	cytoplasm;cytoskeleton;cytosol;membrane	protein binding	Pf03832	9590	ENSG00000131016.16	AKAP12	6			G Protein Signaling Pathways	1	0	728.1	752	741.5	737.3	778.6	826.1	807.4
High	Master Protein	P38646	Stress-70 protein, mitochondrial OS=Homo sapiens OX=9606 GN=HSPA9 PE=1 SV=2	0	365.215	63	44	443	43	679	73.6	6.16	1387.54	44	cell differentiation;cell organization and biogenesis;metabolic process;regulation of biological process;response to stimulus	cytoplasm;mitochondrion;nucleus;organelle lumen	nucleotide binding;protein binding;RNA binding	Pf00012, Pf06723	3313	ENSG00000113013.12	HSPA9	5	Tuberculosis; RNA degradation	Gene and protein expression by JAK-STAT signaling after Interleukin-12 stimulation; Mitochondrial protein import; Regulation of HSF1-mediated heat shock response; Interleukin-12 family signaling; Cristae formation; Metabolism of proteins	Parkin-Ubiquitin Proteasomal System pathway	17	1	1806.4	1989.5	1669.9	1507.1	1668.6	1859.5	1815.5
High	Master Protein	P34932	Heat shock 70 kDa protein 4 OS=Homo sapiens OX=9606 GN=HSPA4 PE=1 SV=4	0	364.677	74	56	295	53	840	94.3	5.19	870.03	56	cell organization and biogenesis;response to stimulus;transport	cytoplasm;cytosol	nucleotide binding;protein binding	Pf00012, Pf06723	3308	ENSG00000170606.14	HSPA4	5	Antigen processing and presentation	Regulation of HSF1-mediated heat shock response	Parkin-Ubiquitin Proteasomal System pathway	6	4	1359.2	1292.5	1393	1393.6	1427.7	1373.6	1453.6
High	Master Protein	P55072	Transitional endoplasmic reticulum ATPase OS=Homo sapiens OX=9606 GN=VCP PE=1 SV=4	0	349.707	73	54	279	54	806	89.3	5.26	879	54	cell communication;cell organization and biogenesis;metabolic process;regulation of biological process;response to stimulus;transport	cytoplasm;cytosol;endoplasmic reticulum;extracellular;membrane;nucleus;organelle lumen;proteasome	catalytic activity;enzyme regulator activity;nucleotide binding;protein binding;RNA binding	Pf00004, Pf00910, Pf01057, Pf01078, Pf02359, Pf02933, Pf05496, Pf05673, Pf06068, Pf07724, Pf07726, Pf07728, Pf09336, Pf13191, Pf13207, Pf13401	7415	ENSG00000165280.15	VCP	9	Protein processing in endoplasmic reticulum; Legionellosis	Protein methylation; Translesion Synthesis by POLH; N-glycan trimming in the ER and Calnexin/Calreticulin cycle; Josephin domain DUBs; Ovarian tumor domain proteases; ABC-family proteins mediated transport; HSF1 activation; Hh mutants that don't undergo autocatalytic processing are degraded by ERAD; E3 ubiquitin ligases ubiquitinate target proteins; Neutrophil degranulation; Defective CFTR causes…		35	0	934	984.4	908.7	902.5	950.7	964.8	972.4
High	Master Protein	P42704	Leucine-rich PPR motif-containing protein, mitochondrial OS=Homo sapiens OX=9606 GN=LRPPRC PE=1 SV=3	0	349.503	59	70	230	70	1394	157.8	6.13	705.74	70	cellular component movement;metabolic process;regulation of biological process;transport	chromosome;cytoplasm;cytoskeleton;membrane;mitochondrion;nucleus	catalytic activity;DNA binding;protein binding;RNA binding	Pf12854, Pf13041, Pf13812	10128	ENSG00000138095.18	LRPPRC	2		TP53 Regulates Metabolic Genes; Respiratory electron transport		9	0	1130.5	870.9	1196.4	1094.6	946.9	758.6	815.2
High	Master Protein	Q14683	Structural maintenance of chromosomes protein 1A OS=Homo sapiens OX=9606 GN=SMC1A PE=1 SV=2	0	341.237	65	85	259	84	1233	143.1	7.64	773.6	85	cell division;cell organization and biogenesis;metabolic process;regulation of biological process;response to stimulus	chromosome;cytosol;nucleus	nucleotide binding;protein binding;RNA binding	Pf02463, Pf05262, Pf05557, Pf06470, Pf09726, Pf09731, Pf10186, Pf12128, Pf13175, Pf13304, Pf13476, Pf13555, Pf13558	8243	ENSG00000072501.17	SMC1A	X	Cell cycle; Oocyte meiosis	Meiotic synapsis; Separation of Sister Chromatids; Resolution of Sister Chromatid Cohesion; Cohesin Loading onto Chromatin; Establishment of Sister Chromatid Cohesion; SUMOylation of DNA damage response and repair proteins	miRNA Regulation of DNA Damage Response; Cell Cycle; Retinoblastoma (RB) in Cancer; Constitutive Androstane Receptor Pathway; Pathways Affected in Adenoid Cystic Carcinoma; ATM Signaling Network in Development and Disease; mRNA Processing; DNA Damage Response	30	0	1001.3	1018.1	1014.6	981.4	1034.3	1010	989.6
High	Master Protein	O75643	U5 small nuclear ribonucleoprotein 200 kDa helicase OS=Homo sapiens OX=9606 GN=SNRNP200 PE=1 SV=2	0	339.649	41	84	223	83	2136	244.4	6.06	674.1	84	cell differentiation;cell organization and biogenesis;metabolic process	membrane;nucleus;spliceosomal complex	catalytic activity;DNA binding;nucleotide binding;protein binding;RNA binding	Pf00270, Pf00271, Pf02889, Pf04851	23020	ENSG00000144028.14	SNRNP200	2	Spliceosome	mRNA Splicing - Major Pathway; mRNA Splicing - Minor Pathway		6	1	1001	764.4	1004.6	1072.6	876.2	738.3	723.3
High	Master Protein	P11142	Heat shock cognate 71 kDa protein OS=Homo sapiens OX=9606 GN=HSPA8 PE=1 SV=1	0	339.491	63	36	605	21	646	70.9	5.52	1620	36	cell communication;cell organization and biogenesis;metabolic process;regulation of biological process;response to stimulus;transport	cytoplasm;cytosol;endosome;extracellular;membrane;nucleus;organelle lumen;spliceosomal complex	catalytic activity;nucleotide binding;protein binding;RNA binding	Pf00012, Pf02463, Pf06723	3312	ENSG00000109971.13	HSPA8	11	Toxoplasmosis; Spliceosome; Endocytosis; Antigen processing and presentation; Influenza A; Protein processing in endoplasmic reticulum; Epstein-Barr virus infection; Legionellosis; Measles; MAPK signaling pathway; Longevity regulating pathway - multiple species; Estrogen signaling pathway	Protein methylation; Clathrin-mediated endocytosis; Regulation of HSF1-mediated heat shock response; Golgi Associated Vesicle Biogenesis; GABA synthesis, release, reuptake and degradation; Lysosome Vesicle Biogenesis; CHL1 interactions; AUF1 (hnRNP D0) binds and destabilizes mRNA; Attenuation phase; Neutrophil degranulation; mRNA Splicing - Major Pathway; Interleukin-4 and 13 signaling; HSP90 cha…	Parkin-Ubiquitin Proteasomal System pathway; MAPK Signaling Pathway; Exercise-induced Circadian Regulation	52	14	1575.8	1624.5	1612.3	1599.9	1690.1	1722.9	1795.8
High	Master Protein	Q86UP2	Kinectin OS=Homo sapiens OX=9606 GN=KTN1 PE=1 SV=1	0	338.745	59	80	217	80	1357	156.2	5.64	670.86	80	cellular component movement;metabolic process	endoplasmic reticulum;membrane;organelle lumen	protein binding;RNA binding		3895	ENSG00000126777.17	KTN1	14		Post-translational protein phosphorylation; Regulation of Insulin-like Growth Factor (IGF) transport and uptake by Insulin-like Growth Factor Binding Proteins (IGFBPs); RHO GTPases activate KTN1		8	0	1098	1138.3	1021.9	942.9	1003.1	1043.2	959.3
High	Master Protein	P07900	Heat shock protein HSP 90-alpha OS=Homo sapiens OX=9606 GN=HSP90AA1 PE=1 SV=5	0	331.317	62	43	397	27	732	84.6	5.02	1202.11	43	cell organization and biogenesis;metabolic process;regulation of biological process;response to stimulus;transport	cytoplasm;cytosol;extracellular;membrane;nucleus;organelle lumen	catalytic activity;enzyme regulator activity;nucleotide binding;protein binding;RNA binding	Pf00183, Pf02518, Pf13589	3320	ENSG00000080824.18	HSP90AA1	14	Prostate cancer; NOD-like receptor signaling pathway; Antigen processing and presentation; Protein processing in endoplasmic reticulum; Progesterone-mediated oocyte maturation; PI3K-Akt signaling pathway; Estrogen signaling pathway; Pathways in cancer	Sema3A PAK dependent Axon repulsion; Regulation of PLK1 Activity at G2/M Transition; Recruitment of NuMA to mitotic centrosomes; Loss of Nlp from mitotic centrosomes; Scavenging by Class F Receptors; Neutrophil degranulation; Uptake and function of diphtheria toxin; Regulation of actin dynamics for phagocytic cup formation; The role of GTSE1 in G2/M progression after G2 checkpoint; HSP90 chaperon…	Nucleotide-binding Oligomerization Domain (NOD) pathway; TNF alpha Signaling Pathway; Corticotropin-releasing hormone signaling pathway; Aryl Hydrocarbon Receptor; EBV LMP1 signaling; Aryl Hydrocarbon Receptor Pathway; Constitutive Androstane Receptor Pathway; NRF2 pathway; VEGFA-VEGFR2 Signaling Pathway; Focal Adhesion-PI3K-Akt-mTOR-signaling pathway	86	1	774.1	699.2	875.5	871.4	848.1	777.3	854.6
High	Master Protein	P49321	Nuclear autoantigenic sperm protein OS=Homo sapiens OX=9606 GN=NASP PE=1 SV=2	0	318.475	72	47	243	22	788	85.2	4.3	783.02	47	cell organization and biogenesis;cell proliferation;metabolic process;response to stimulus;transport	cytoplasm;nucleus	protein binding	Pf00515, Pf10516, Pf13414, Pf13424	4678	ENSG00000132780.16	NASP	1				0	40	972.6	908.6	938	954.8	989.7	931.2	988.2
High	Master Protein	P22314	Ubiquitin-like modifier-activating enzyme 1 OS=Homo sapiens OX=9606 GN=UBA1 PE=1 SV=3	0	318.473	66	52	278	52	1058	117.8	5.76	887.03	52	metabolic process;response to stimulus	cytoplasm;cytosol;membrane;mitochondrion;nucleus	catalytic activity;nucleotide binding;protein binding;RNA binding	Pf00899, Pf02134, Pf09358, Pf10585	7317	ENSG00000130985.16	UBA1	X	Ubiquitin mediated proteolysis; Parkinson's disease	Synthesis of active ubiquitin: roles of E1 and E2 enzymes; Antigen processing: Ubiquitination & Proteasome degradation	Proteasome Degradation; Parkin-Ubiquitin Proteasomal System pathway; Parkinsons Disease Pathway	13	0	1225	1135.4	1258.9	1282.3	1273.8	1217.6	1293.7
High	Master Protein	P08238	Heat shock protein HSP 90-beta OS=Homo sapiens OX=9606 GN=HSP90AB1 PE=1 SV=4	0	318.099	64	46	390	25	724	83.2	5.03	1186.2	46	cell organization and biogenesis;metabolic process;regulation of biological process;response to stimulus;transport	cell surface;cytoplasm;cytosol;extracellular;membrane;mitochondrion;nucleus;organelle lumen	enzyme regulator activity;nucleotide binding;protein binding;RNA binding	Pf00183, Pf02518, Pf13589	3326	ENSG00000096384.19	HSP90AB1	6	Antigen processing and presentation; Protein processing in endoplasmic reticulum; Progesterone-mediated oocyte maturation; Estrogen signaling pathway; Pathways in cancer; PI3K-Akt signaling pathway; Prostate cancer; NOD-like receptor signaling pathway	Sema3A PAK dependent Axon repulsion; HSF1 activation; Attenuation phase; Neutrophil degranulation; Aryl hydrocarbon receptor signalling; Uptake and function of diphtheria toxin; Regulation of actin dynamics for phagocytic cup formation; The NLRP3 inflammasome; HSP90 chaperone cycle for steroid hormone receptors (SHR); The role of GTSE1 in G2/M progression after G2 checkpoint	NRF2 pathway; Focal Adhesion-PI3K-Akt-mTOR-signaling pathway	42	30	1449.8	1308.9	1506.4	1645.1	1525	1409.4	1526.5
High	Master Protein	Q08211	ATP-dependent RNA helicase A OS=Homo sapiens OX=9606 GN=DHX9 PE=1 SV=4	0	317.527	51	51	247	51	1270	140.9	6.84	834.62	51	cell death;cell differentiation;cell organization and biogenesis;defense response;metabolic process;regulation of biological process;response to stimulus;transport	cytoplasm;cytoskeleton;cytosol;membrane;nucleus;ribosome	catalytic activity;DNA binding;metal ion binding;nucleotide binding;protein binding;RNA binding	Pf00035, Pf00270, Pf00271, Pf04408, Pf07717	1660	ENSG00000135829.16	DHX9	1		TRAF6 mediated NF-kB activation; TAK1 activates NFkB by phosphorylation and activation of IKKs complex; RIP-mediated NFkB activation via ZBP1; Activated TLR4 signalling; Interleukin-1 family signaling; mRNA Splicing - Major Pathway; DEx/H-box helicases activate type I IFN and inflammatory cytokines production	mRNA Processing	34	0	1054.2	862.7	1062.5	1028	943	779.3	833
High	Master Protein	O43707	Alpha-actinin-4 OS=Homo sapiens OX=9606 GN=ACTN4 PE=1 SV=2	0	314.113	66	55	237	40	911	104.8	5.44	769.55	55	cell organization and biogenesis;cellular component movement;regulation of biological process;response to stimulus;transport	cytoplasm;cytoskeleton;cytosol;extracellular;nucleus;organelle lumen	DNA binding;metal ion binding;protein binding;RNA binding	Pf00307, Pf00435, Pf08726, Pf11971, Pf13499	81	ENSG00000282844.1; ENSG00000130402.11	ACTN4	19; CHR_HG26_PATCH	Viral carcinogenesis; Systemic lupus erythematosus; Adherens junction; Arrhythmogenic right ventricular cardiomyopathy (ARVC); Leukocyte transendothelial migration; Focal adhesion; Amoebiasis; Regulation of actin cytoskeleton; Tight junction	Platelet degranulation ; Nephrin family interactions	Arrhythmogenic Right Ventricular Cardiomyopathy; Primary Focal Segmental Glomerulosclerosis FSGS; Striated Muscle Contraction	18	18	985.7	867.9	984	1133.5	1073.3	1164.7	1007.2
High	Master Protein	Q00610	Clathrin heavy chain 1 OS=Homo sapiens OX=9606 GN=CLTC PE=1 SV=5	0	313.433	47	65	201	65	1675	191.5	5.69	628.89	65	cell differentiation;cell division;cell organization and biogenesis;cellular component movement;metabolic process;regulation of biological process;response to stimulus;transport	cytoplasm;cytoskeleton;cytosol;endosome;membrane;vacuole	protein binding;RNA binding;structural molecule activity	Pf00637, Pf01394, Pf04053, Pf09268, Pf13838	1213	ENSG00000141367.11	CLTC	17	Synaptic vesicle cycle; Lysosome; Endocrine and other factor-regulated calcium reabsorption; Endocytosis; Bacterial invasion of epithelial cells; Huntington's disease	Cargo recognition for clathrin-mediated endocytosis; Formation of annular gap junctions; Golgi Associated Vesicle Biogenesis; Recycling pathway of L1; LDL clearance; Lysosome Vesicle Biogenesis; EPH-ephrin mediated repulsion of cells; Entry of Influenza Virion into Host Cell via Endocytosis; Retrograde neurotrophin signalling; VLDLR internalisation and degradation; WNT5A-dependent internalization…	Synaptic Vesicle Pathway; VEGFA-VEGFR2 Signaling Pathway; Complement and Coagulation Cascades	50	0	770.2	533.7	833	880	732.4	559.6	594.6
High	Master Protein	Q9UQ35	Serine/arginine repetitive matrix protein 2 OS=Homo sapiens OX=9606 GN=SRRM2 PE=1 SV=2	0	311.457	29	68	220	68	2752	299.4	12.06	620.37	68	metabolic process	nucleus;spliceosomal complex	nucleotide binding;protein binding;RNA binding		23524	ENSG00000167978.16	SRRM2	16		mRNA Splicing - Major Pathway		4	0	572.6	599	541	471.6	545.3	565.5	561.4
High	Master Protein	Q6P2Q9	Pre-mRNA-processing-splicing factor 8 OS=Homo sapiens OX=9606 GN=PRPF8 PE=1 SV=2	0	307.672	41	82	173	82	2335	273.4	8.84	502.64	82	cell organization and biogenesis;metabolic process;response to stimulus	membrane;nucleus;spliceosomal complex	catalytic activity;protein binding;RNA binding	Pf01398, Pf08082, Pf08083, Pf08084, Pf10596, Pf10597, Pf10598, Pf12134	10594	ENSG00000174231.16; ENSG00000274442.2	PRPF8	17; CHR_HSCHR17_1_CTG2	Spliceosome	mRNA Splicing - Major Pathway; mRNA Splicing - Minor Pathway	mRNA Processing	7	0	744.3	511.2	764.3	823.1	695.7	511.8	515.3
High	Master Protein	P52272	Heterogeneous nuclear ribonucleoprotein M OS=Homo sapiens OX=9606 GN=HNRNPM PE=1 SV=3	0	307.39	72	49	402	49	730	77.5	8.7	987.43	49	metabolic process;regulation of biological process;response to stimulus	membrane;nucleus;spliceosomal complex	protein binding;RNA binding	Pf00076, Pf11532, Pf11608, Pf13893, Pf14259	4670	ENSG00000099783.11	HNRNPM	19	Spliceosome	mRNA Splicing - Major Pathway; FGFR2 alternative splicing	mRNA Processing	11	0	1422.9	1603.4	1458.6	1456.8	1602.9	1662.3	1661.7
High	Master Protein	P20700	Lamin-B1 OS=Homo sapiens OX=9606 GN=LMNB1 PE=1 SV=2	0	302.072	72	50	375	47	586	66.4	5.16	1052.36	50	regulation of biological process;response to stimulus	membrane;nucleus	catalytic activity;motor activity;protein binding;structural molecule activity	Pf00038, Pf00932, Pf01576, Pf07888, Pf09726, Pf09731, Pf10186, Pf12128	4001	ENSG00000113368.11	LMNB1	5	Apoptosis	Gene and protein expression by JAK-STAT signaling after Interleukin-12 stimulation; Breakdown of the nuclear lamina; Initiation of Nuclear Envelope Reformation; Clearance of Nuclear Envelope Membranes from Chromatin; Meiotic synapsis; Depolymerisation of the Nuclear Lamina; Formation of Senescence-Associated Heterochromatin Foci (SAHF); Deregulated CDK5 triggers multiple neurodegenerative pathway…	Fas Ligand (FasL) pathway and Stress induction of Heat Shock Proteins (HSP) regulation	34	0	1386.7	1558.3	1362.3	1209.5	1416.3	1500.3	1444.4
High	Master Protein	P13639	Elongation factor 2 OS=Homo sapiens OX=9606 GN=EEF2 PE=1 SV=4	0	300.47	65	51	319	50	858	95.3	6.83	912.5	51	cell differentiation;cell proliferation;metabolic process;regulation of biological process;response to stimulus;transport	cytoplasm;cytosol;extracellular;membrane;nucleus;organelle lumen;ribosome	catalytic activity;nucleotide binding;protein binding;RNA binding	Pf00009, Pf00679, Pf03144, Pf03764, Pf14492	1938	ENSG00000167658.15	EEF2	19	AMPK signaling pathway; Oxytocin signaling pathway	Peptide chain elongation; Protein methylation; Synthesis of diphthamide-EEF2; Neutrophil degranulation; Uptake and function of diphtheria toxin	Translation Factors; AMP-activated Protein Kinase (AMPK) Signaling; Brain-Derived Neurotrophic Factor (BDNF) signaling pathway	20	1	1211.1	1069.5	1337.9	1447.6	1368	1199.1	1360
High	Master Protein	P18206	Vinculin OS=Homo sapiens OX=9606 GN=VCL PE=1 SV=4	0	299.968	69	73	198	73	1134	123.7	5.66	563.43	73	cell growth;cell organization and biogenesis;cellular component movement;regulation of biological process;transport	cytoplasm;cytoskeleton;cytosol;extracellular;membrane;organelle lumen	protein binding;structural molecule activity	Pf01044	7414	ENSG00000035403.17	VCL	10	Leukocyte transendothelial migration; Focal adhesion; Shigellosis; Regulation of actin cytoskeleton; Amoebiasis; Bacterial invasion of epithelial cells; Adherens junction	Signaling by BRAF and RAF fusions; MAP2K and MAPK activation; Smooth Muscle Contraction; Signaling by RAS mutants; Signaling by high-kinase activity BRAF mutants; Signaling by moderate kinase activity BRAF mutants; Platelet degranulation ; Paradoxical activation of RAF signaling by kinase inactive BRAF; Neutrophil degranulation; Interleukin-20 family signaling	Integrin-mediated Cell Adhesion; Primary Focal Segmental Glomerulosclerosis FSGS; Focal Adhesion; VEGFA-VEGFR2 Signaling Pathway; Regulation of Actin Cytoskeleton	37	0	615.9	615.9	647.1	668.4	710.7	635.4	673.2
High	Master Protein	Q15075	Early endosome antigen 1 OS=Homo sapiens OX=9606 GN=EEA1 PE=1 SV=2	0	299.585	55	75	192	74	1411	162.4	5.68	542.98	75	cell organization and biogenesis;metabolic process;transport	cytoplasm;cytosol;endosome;membrane	catalytic activity;metal ion binding;motor activity;protein binding;transporter activity	Pf01363, Pf01496, Pf01576, Pf04156, Pf05478, Pf09726, Pf10498, Pf12128, Pf13166	8411	ENSG00000102189.16	EEA1	12	Endocytosis; Tuberculosis; Phagosome	Toll Like Receptor 9 (TLR9) Cascade	VEGFA-VEGFR2 Signaling Pathway	8	1	633.3	739.1	584.3	654.1	651.3	750.5	621.9
High	Master Protein	Q9UPN3-2	Isoform 2 of Microtubule-actin cross-linking factor 1, isoforms 1/2/3/5 OS=Homo sapiens OX=9606 GN=MACF1	0	298.933	21	93	133	91	5430	620	5.38	337.86	93	cell organization and biogenesis;regulation of biological process;response to stimulus;transport	cytoplasm;cytoskeleton;Golgi;membrane	catalytic activity;metal ion binding;protein binding;RNA binding	Pf00036, Pf00307, Pf00435, Pf02187, Pf11971, Pf13499, Pf13833	23499	ENSG00000127603.23	MACF1	1			Mesodermal Commitment Pathway	1	0	205.4	149.8	199	212.7	212.2	176.6	189.2
High	Master Protein	P06733	Alpha-enolase OS=Homo sapiens OX=9606 GN=ENO1 PE=1 SV=2	0	295.546	72	26	431	21	434	47.1	7.39	1263.38	26	metabolic process;regulation of biological process;response to stimulus	cell surface;cytoplasm;cytosol;membrane;nucleus	catalytic activity;DNA binding;metal ion binding;protein binding;RNA binding	Pf00113, Pf03952, Pf13378	2023	ENSG00000074800.13	ENO1	1	Carbon metabolism; Metabolic pathways; Glycolysis / Gluconeogenesis; Biosynthesis of amino acids; RNA degradation; HIF-1 signaling pathway	Gluconeogenesis; Glycolysis	Glycolysis and Gluconeogenesis	12	7	1786.8	1722.7	1730.1	1891.6	1809	1803.4	1886.9
High	Master Protein	P49454	Centromere protein F OS=Homo sapiens OX=9606 GN=CENPF PE=1 SV=3	0	290.223	33	94	142	94	3114	357.3	5.1	344.18	94												0	0	289.2	292.7	292.4	261.8	273.4	262.7	288.4
High	Master Protein	P27708	CAD protein OS=Homo sapiens OX=9606 GN=CAD PE=1 SV=3	0	289.119	45	71	159	67	2225	242.8	6.46	515.23	71	metabolic process	cytoplasm;cytosol;membrane;nucleus	catalytic activity;metal ion binding;nucleotide binding;protein binding	Pf00117, Pf00185, Pf00289, Pf00988, Pf01979, Pf02142, Pf02222, Pf02729, Pf02786, Pf02787, Pf07478, Pf07722, Pf13147, Pf13535, Pf13594, Pf15632	790	ENSG00000084774.13	CAD	2	Pyrimidine metabolism; Alanine, aspartate and glutamate metabolism; Metabolic pathways	Pyrimidine biosynthesis	Endothelin Pathways; Amino Acid metabolism	9	4	447.6	304.1	479.9	539.9	418.7	332.5	372.5
High	Master Protein	P06576	ATP synthase subunit beta, mitochondrial OS=Homo sapiens OX=9606 GN=ATP5F1B PE=1 SV=3	0	288.417	74	27	288	27	529	56.5	5.4	983.37	27	cell differentiation;cell organization and biogenesis;cellular homeostasis;metabolic process;regulation of biological process;transport	cell surface;membrane;mitochondrion;nucleus;organelle lumen	catalytic activity;nucleotide binding;protein binding;transporter activity	Pf00006, Pf00306, Pf02874	506	ENSG00000110955.8	ATP5B	12	Oxidative phosphorylation; Huntington's disease; Metabolic pathways; Parkinson's disease; Alzheimer's disease	Transcriptional activation of mitochondrial biogenesis; Cristae formation; Mitochondrial protein import; Formation of ATP by chemiosmotic coupling; Metabolism of proteins	Electron Transport Chain; Oxidative phosphorylation	17	0	899.8	1074.6	906.3	775.9	909.1	999.6	938.2
High	Master Protein	Q15149	Plectin OS=Homo sapiens OX=9606 GN=PLEC PE=1 SV=3	0	287.885	23	94	144	88	4684	531.5	5.96	355	94	cell organization and biogenesis	cytoplasm;cytoskeleton;cytosol;membrane	protein binding;RNA binding;structural molecule activity	Pf00307, Pf00681, Pf03501, Pf07812	5339	ENSG00000178209.14	PLEC	8		Assembly of collagen fibrils and other multimeric structures; Caspase-mediated cleavage of cytoskeletal proteins; Type I hemidesmosome assembly		11	6	290.1	282	299.3	304.7	314.8	304	290
High	Master Protein	Q9UQE7	Structural maintenance of chromosomes protein 3 OS=Homo sapiens OX=9606 GN=SMC3 PE=1 SV=2	0	284.47	54	68	215	68	1217	141.5	7.18	617.7	68	cell division;cell organization and biogenesis;metabolic process;regulation of biological process;response to stimulus;transport	chromosome;cytosol;nucleus	catalytic activity;motor activity;nucleotide binding;protein binding;transporter activity	Pf01496, Pf02463, Pf04111, Pf06470, Pf10168, Pf12128, Pf13304, Pf13476, Pf13555	9126	ENSG00000108055.9	SMC3	10	Cell cycle; Oocyte meiosis	Meiotic synapsis; Separation of Sister Chromatids; Resolution of Sister Chromatid Cohesion; Cohesin Loading onto Chromatin; Establishment of Sister Chromatid Cohesion; SUMOylation of DNA damage response and repair proteins	Retinoblastoma (RB) in Cancer; Mecp2 and Associated Rett Syndrome	24	0	797.5	817.7	824.9	801.2	834.9	829.7	799.8
High	Master Protein	Q9Y520	Protein PRRC2C OS=Homo sapiens OX=9606 GN=PRRC2C PE=1 SV=4	0	279.333	32	76	173	73	2896	316.7	9.13	500.27	76	cell differentiation	membrane	protein binding;RNA binding	Pf07001	23215		PRRC2C	1				0	2	587.6	566.7	614.9	660.3	657.4	656.7	650.5
High	Master Protein	P68371	Tubulin beta-4B chain OS=Homo sapiens OX=9606 GN=TUBB4B PE=1 SV=1	0	274.806	73	27	327	1	445	49.8	4.89	890.41	27	cell organization and biogenesis;cellular component movement;defense response;regulation of biological process;response to stimulus;transport	cytoplasm;cytoskeleton;cytosol;extracellular;nucleus;organelle lumen	catalytic activity;nucleotide binding;protein binding;RNA binding;structural molecule activity	Pf00091, Pf03953, Pf10644	10383	ENSG00000188229.5	TUBB4B	9	Gap junction; Phagosome; Pathogenic Escherichia coli infection	COPI-independent Golgi-to-ER retrograde traffic; COPI-dependent Golgi-to-ER retrograde traffic; Carboxyterminal post-translational modifications of tubulin; Regulation of PLK1 Activity at G2/M Transition; Recruitment of NuMA to mitotic centrosomes; Hedgehog 'off' state; Loss of Nlp from mitotic centrosomes; Translocation of GLUT4 to the plasma membrane; Prefoldin mediated transfer of substrate to…	Pathogenic Escherichia coli infection; Parkin-Ubiquitin Proteasomal System pathway	74	46	1113.8	1055	1131.9	1219.4	1201.9	1180	1199.3
High	Master Protein	Q5UIP0	Telomere-associated protein RIF1 OS=Homo sapiens OX=9606 GN=RIF1 PE=1 SV=2	0	274.593	34	63	132	63	2472	274.3	5.52	375.57	63	cell organization and biogenesis;metabolic process;regulation of biological process;response to stimulus	chromosome;cytoplasm;cytoskeleton;membrane;nucleus	protein binding	Pf12231	55183	ENSG00000080345.17	RIF1	2	Signaling pathways regulating pluripotency of stem cells	Nonhomologous End-Joining (NHEJ)	ATM Signaling Network in Development and Disease	5	0	389.8	344.8	362.1	362.3	328.5	311.2	325.8
High	Master Protein	P09874	Poly [ADP-ribose] polymerase 1 OS=Homo sapiens OX=9606 GN=PARP1 PE=1 SV=4	0	274.14	51	57	244	57	1014	113	8.88	693.8	57	cell death;cell differentiation;cell organization and biogenesis;metabolic process;regulation of biological process;response to stimulus	membrane;mitochondrion;nucleus	catalytic activity;DNA binding;metal ion binding;nucleotide binding;protein binding;RNA binding	Pf00533, Pf00644, Pf00645, Pf02877, Pf05406, Pf08063	142	ENSG00000143799.12	PARP1	1	Base excision repair; Apoptosis; NF-kappa B signaling pathway	POLB-Dependent Long Patch Base Excision Repair; Dual Incision in GG-NER; Formation of Incision Complex in GG-NER; Downregulation of SMAD2/3:SMAD4 transcriptional activity; DNA Damage Recognition in GG-NER; HDR through MMEJ (alt-NHEJ); SUMOylation of DNA damage response and repair proteins	Corticotropin-releasing hormone signaling pathway; Nanoparticle triggered regulated necrosis; Fas Ligand (FasL) pathway and Stress induction of Heat Shock Proteins (HSP) regulation; NAD metabolism, sirtuins and aging; NAD+ metabolism; NAD+ biosynthetic pathways	35	0	1255.4	1257.2	1255.8	1260.6	1284.3	1310.8	1180.5
High	Master Protein	Q14315	Filamin-C OS=Homo sapiens OX=9606 GN=FLNC PE=1 SV=3	0	274.034	35	71	136	59	2725	290.8	5.97	409.27	71	cell organization and biogenesis	cytoplasm;cytoskeleton;cytosol;membrane	protein binding	Pf00307, Pf00630	2318	ENSG00000128591.15	FLNC	7	Focal adhesion; Proteoglycans in cancer; MAPK signaling pathway; Salmonella infection	Cell-extracellular matrix interactions		7	0	187	193.2	191	206.2	197.1	206.1	208.4
High	Master Protein	P11586	C-1-tetrahydrofolate synthase, cytoplasmic OS=Homo sapiens OX=9606 GN=MTHFD1 PE=1 SV=3	0	271.416	64	52	203	51	935	101.5	7.3	606.5	52	metabolic process	cytoplasm;cytosol;membrane;mitochondrion	catalytic activity;nucleotide binding;protein binding	Pf00763, Pf01268, Pf02882	4522		MTHFD1	14	Metabolic pathways; One carbon pool by folate	Metabolism of folate and pterines	Folate Metabolism; One Carbon Metabolism; Trans-sulfuration and one carbon metabolism	9	1	910.9	832.2	930.8	974	976.7	929	953.1
High	Master Protein	P07437	Tubulin beta chain OS=Homo sapiens OX=9606 GN=TUBB PE=1 SV=2	0	267.547	74	27	362	5	444	49.6	4.89	953.32	27	cell division;cell organization and biogenesis;cellular component movement;defense response;regulation of biological process;response to stimulus;transport	cytoplasm;cytoskeleton;extracellular;membrane;nucleus;organelle lumen	catalytic activity;nucleotide binding;protein binding;structural molecule activity	Pf00091, Pf03953, Pf10644	203068	ENSG00000232575.10; ENSG00000196230.12; ENSG00000227739.10; ENSG00000224156.10; ENSG00000235067.10; ENSG00000229684.10; ENSG00000183311.16; ENSG00000232421.10	TUBB	6; CHR_HSCHR6_MHC_MANN_CTG1; CHR_HSCHR6_MHC_COX_CTG1; CHR_HSCHR6_MHC_APD_CTG1; CHR_HSCHR6_MHC_DBB_CTG1; CHR_HSCHR6_MHC_MCF_CTG1; CHR_HSCHR6_MHC_QBL_CTG1; CHR_HSCHR6_MHC_SSTO_CTG1	Gap junction; Phagosome; Pathogenic Escherichia coli infection	Neutrophil degranulation; Regulation of PLK1 Activity at G2/M Transition; AURKA Activation by TPX2; Anchoring of the basal body to the plasma membrane; Recruitment of NuMA to mitotic centrosomes; Loss of Nlp from mitotic centrosomes; Recruitment of mitotic centrosome proteins and complexes	Pathogenic Escherichia coli infection; Parkin-Ubiquitin Proteasomal System pathway	24	2	276.2	305.7	276.4	360	302.2	342.5	305.2
High	Master Protein	O95613	Pericentrin OS=Homo sapiens OX=9606 GN=PCNT PE=1 SV=4	0	265.892	28	81	116	81	3336	377.8	5.55	324.8	81	cell organization and biogenesis;regulation of biological process;response to stimulus	cytoplasm;cytoskeleton;cytosol;membrane	catalytic activity;motor activity;protein binding;structural molecule activity	Pf01576, Pf09726, Pf09731, Pf10495	5116	ENSG00000160299.16	PCNT	21		Regulation of PLK1 Activity at G2/M Transition; AURKA Activation by TPX2; Anchoring of the basal body to the plasma membrane; Recruitment of NuMA to mitotic centrosomes; Loss of Nlp from mitotic centrosomes; Recruitment of mitotic centrosome proteins and complexes		16	0	183.9	177.9	175	191	190.9	210.4	191.8
High	Master Protein	Q92945	Far upstream element-binding protein 2 OS=Homo sapiens OX=9606 GN=KHSRP PE=1 SV=4	0	263.91	59	37	252	33	711	73.1	7.3	778.74	37	metabolic process;regulation of biological process;response to stimulus;transport	cytoplasm;cytosol;membrane;nucleus	DNA binding;protein binding;RNA binding	Pf00013, Pf07650, Pf09005, Pf13014	8570	ENSG00000088247.17	KHSRP	19		ATF4 activates genes; KSRP (KHSRP) binds and destabilizes mRNA	Preimplantation Embryo	8	5	1252.3	1354.8	1230.3	1177.1	1223.8	1249.2	1273.1
High	Master Protein	P58107	Epiplakin OS=Homo sapiens OX=9606 GN=EPPK1 PE=1 SV=3	0	261.545	48	70	123	64	5088	555.3	5.62	348.05	70												0	0	248.4	260.5	248.9	289	287.5	313.6	285
High	Master Protein	P17844	Probable ATP-dependent RNA helicase DDX5 OS=Homo sapiens OX=9606 GN=DDX5 PE=1 SV=1	0	260.529	64	41	276	33	614	69.1	8.92	774.16	41	cell differentiation;cell growth;cell organization and biogenesis;metabolic process;regulation of biological process;response to stimulus	cytoplasm;membrane;nucleus;spliceosomal complex	catalytic activity;nucleotide binding;protein binding;RNA binding	Pf00270, Pf00271, Pf08061	1655	ENSG00000108654.13	DDX5	17	Proteoglycans in cancer; Transcriptional misregulation in cancer; Spliceosome	mRNA Splicing - Major Pathway		7	9	902.4	1088.6	895	887.1	912.8	975.9	945.2
High	Master Protein	Q92598	Heat shock protein 105 kDa OS=Homo sapiens OX=9606 GN=HSPH1 PE=1 SV=1	0	258.675	66	46	199	42	858	96.8	5.39	610.17	46	metabolic process;regulation of biological process;response to stimulus;transport	cytoplasm;cytosol;extracellular;nucleus;organelle lumen	enzyme regulator activity;nucleotide binding;protein binding	Pf00012	10808	ENSG00000120694.19	HSPH1	13	Protein processing in endoplasmic reticulum	Scavenging by Class F Receptors; Regulation of HSF1-mediated heat shock response		8	2	732.5	694.7	781.5	792.2	807.1	771	813
High	Master Protein	P08670	Vimentin OS=Homo sapiens OX=9606 GN=VIM PE=1 SV=4	0	258.273	75	43	362	37	466	53.6	5.12	952.01	43	cell differentiation;cell organization and biogenesis;cellular component movement;metabolic process;regulation of biological process;response to stimulus	cytoplasm;cytoskeleton;cytosol;membrane	protein binding;RNA binding;structural molecule activity	Pf00038, Pf04111, Pf04156, Pf04732, Pf05622, Pf10186	7431	ENSG00000026025.15	VIM	10	Epstein-Barr virus infection; MicroRNAs in cancer	Interleukin-4 and 13 signaling; Caspase-mediated cleavage of cytoskeletal proteins; Striated Muscle Contraction	Allograft Rejection; Spinal Cord Injury; Primary Focal Segmental Glomerulosclerosis FSGS; Apoptosis-related network due to altered Notch3 in ovarian cancer; Striated Muscle Contraction; TGF-B Signaling in Thyroid Cells for Epithelial-Mesenchymal Transition; T-Cell antigen Receptor (TCR) Signaling Pathway	20	8	1287.7	1511.2	1184.4	1301.5	1320.1	1619.6	1314.1
High	Master Protein	Q00839	Heterogeneous nuclear ribonucleoprotein U OS=Homo sapiens OX=9606 GN=HNRNPU PE=1 SV=6	0	258.192	47	35	308	4	825	90.5	6	881.52	35	cell differentiation;metabolic process;regulation of biological process;response to stimulus	cell surface;chromosome;cytoplasm;membrane;nucleus;spliceosomal complex	DNA binding;nucleotide binding;protein binding;RNA binding	Pf00622, Pf13671	3192	ENSG00000153187.18	HNRNPU	1	Spliceosome	mRNA Splicing - Major Pathway	mRNA Processing	6	48	1165.4	1166.7	1193	1059	1138.1	1105.1	1165.9
High	Master Protein	P18583-5	Isoform D of Protein SON OS=Homo sapiens OX=9606 GN=SON	0	256.309	31	53	163	13	2459	266.9	5.73	463.97	53	cell organization and biogenesis;metabolic process;regulation of biological process	extracellular	DNA binding;protein binding;RNA binding	Pf00035, Pf01585, Pf03154, Pf05109, Pf07174, Pf12526, Pf14709	6651		SON	21				0	42	491.6	564.7	466.6	448.4	454.2	527.4	496.1
High	Master Protein	Q00341	Vigilin OS=Homo sapiens OX=9606 GN=HDLBP PE=1 SV=2	0	255.174	51	61	180	61	1268	141.4	6.87	509.14	61	metabolic process;transport	cytoplasm;cytosol;membrane;nucleus	protein binding;RNA binding	Pf00013, Pf13014, Pf14611	3069		HDLBP	2		HDL clearance		4	0	817.1	876.2	813.9	814.7	846.9	864.9	859
High	Master Protein	Q00839-2	Isoform 2 of Heterogeneous nuclear ribonucleoprotein U OS=Homo sapiens OX=9606 GN=HNRNPU	0	251.907	46	32	310	1	806	88.9	5.78	885	32	cell differentiation;metabolic process;regulation of biological process;response to stimulus	cell surface;chromosome;membrane;nucleus;spliceosomal complex	DNA binding;nucleotide binding;protein binding;RNA binding	Pf00622, Pf13671	3192	ENSG00000153187.18	HNRNPU	1			mRNA Processing	1	0	185.8	219.2	157.7	182	171.6	199.8	191.7
High	Master Protein	P07814	Bifunctional glutamate/proline--tRNA ligase OS=Homo sapiens OX=9606 GN=EPRS1 PE=1 SV=5	0	251.257	43	59	163	58	1512	170.5	7.33	507.99	59	cell organization and biogenesis;metabolic process;regulation of biological process;response to stimulus	cytoplasm;cytosol;membrane	catalytic activity;metal ion binding;nucleotide binding;protein binding;RNA binding	Pf00458, Pf00587, Pf00749, Pf01406, Pf03129, Pf03950, Pf09180, Pf14497	2058	ENSG00000136628.17	EPRS	1	Aminoacyl-tRNA biosynthesis; Metabolic pathways; Porphyrin and chlorophyll metabolism	tRNA modification in the nucleus and cytosol; Cytosolic tRNA aminoacylation; SeMet incorporation into proteins	Parkinsons Disease Pathway; Amino Acid metabolism	16	1	645.7	528.8	654.3	677.4	666.1	591.3	665.8
High	Master Protein	Q96T58	Msx2-interacting protein OS=Homo sapiens OX=9606 GN=SPEN PE=1 SV=1	0	251.255	26	78	141	77	3664	402	7.64	366.13	78	metabolic process;regulation of biological process;response to stimulus	nucleus	DNA binding;protein binding;RNA binding	Pf00076, Pf07744, Pf13893, Pf14259	23013	ENSG00000065526.10	SPEN	1			Notch Signaling Pathway	1	0	418.7	396.9	408.7	387.3	402.3	384.2	419.1
High	Master Protein	P14618	Pyruvate kinase PKM OS=Homo sapiens OX=9606 GN=PKM PE=1 SV=4	0	251.015	70	34	324	5	531	57.9	7.84	1058.49	34	cell death;cell organization and biogenesis;metabolic process;response to stimulus;transport	cytoplasm;cytosol;extracellular;mitochondrion;nucleus;organelle lumen	catalytic activity;metal ion binding;nucleotide binding;protein binding;RNA binding	Pf00224, Pf02887	5315	ENSG00000067225.17	PKM	15	Type II diabetes mellitus; Carbon metabolism; Glycolysis / Gluconeogenesis; Pyruvate metabolism; Central carbon metabolism in cancer; Metabolic pathways; Glucagon signaling pathway; Purine metabolism; Viral carcinogenesis; Biosynthesis of amino acids	Glycolysis; Neutrophil degranulation	Photodynamic therapy-induced HIF-1 survival signaling; Amino Acid metabolism; Glycolysis and Gluconeogenesis	20	41	1411.2	1353.4	1426.2	1457.3	1414.9	1372.4	1460.4
High	Master Protein	Q12888	TP53-binding protein 1 OS=Homo sapiens OX=9606 GN=TP53BP1 PE=1 SV=2	0	250.828	42	55	137	55	1972	213.4	4.7	409.61	55	cell organization and biogenesis;metabolic process;regulation of biological process;response to stimulus	chromosome;cytoplasm;nucleus	DNA binding;protein binding	Pf09038, Pf15057	7158	ENSG00000067369.13	TP53BP1	15	NOD-like receptor signaling pathway	G2/M DNA damage checkpoint; Recruitment and ATM-mediated phosphorylation of repair and signaling proteins at DNA double strand breaks; SUMOylation of transcription factors; Processing of DNA double-strand break ends; Nonhomologous End-Joining (NHEJ)	ATM Signaling Pathway; ATM Signaling Network in Development and Disease	20	0	354.6	352.5	370.9	344.1	335.5	353.3	388
High	Master Protein	P14866	Heterogeneous nuclear ribonucleoprotein L OS=Homo sapiens OX=9606 GN=HNRNPL PE=1 SV=2	0	250.778	61	24	297	23	589	64.1	8.22	898.18	24	metabolic process;regulation of biological process	cytoplasm;membrane;nucleus	DNA binding;protein binding;RNA binding	Pf00076, Pf13893, Pf14259	3191	ENSG00000282947.1; ENSG00000104824.16	HNRNPL	19; CHR_HG26_PATCH		mRNA Splicing - Major Pathway	mRNA Processing	5	1	1008.1	1163.8	1005.3	869.8	1041.7	1113.2	1084
High	Master Protein	P11021	Endoplasmic reticulum chaperone BiP OS=Homo sapiens OX=9606 GN=HSPA5 PE=1 SV=2	0	250.512	57	37	319	34	654	72.3	5.16	886.51	37	cell communication;cell death;cell differentiation;cell organization and biogenesis;metabolic process;regulation of biological process;response to stimulus;transport	cell surface;cytoplasm;endoplasmic reticulum;membrane;mitochondrion;nucleus;organelle lumen	catalytic activity;metal ion binding;nucleotide binding;protein binding	Pf00012, Pf01968, Pf06723	3309	ENSG00000044574.7	HSPA5	9	Protein export; Thyroid hormone synthesis; Prion diseases; Protein processing in endoplasmic reticulum; Antigen processing and presentation	Platelet degranulation ; PERK regulates gene expression; ATF6 (ATF6-alpha) activates chaperone genes; Antigen Presentation: Folding, assembly and peptide loading of class I MHC; Regulation of HSF1-mediated heat shock response; IRE1alpha activates chaperones	Parkin-Ubiquitin Proteasomal System pathway; Apoptosis-related network due to altered Notch3 in ovarian cancer; Photodynamic therapy-induced unfolded protein response; MAPK Signaling Pathway	27	2	1338.1	1445.6	1264.6	1249.1	1377.6	1402.5	1424.7
High	Master Protein	P43243	Matrin-3 OS=Homo sapiens OX=9606 GN=MATR3 PE=1 SV=2	0	249.374	50	43	251	43	847	94.6	6.25	704.03	43	defense response;regulation of biological process;response to stimulus	membrane;nucleus	metal ion binding;protein binding;RNA binding;structural molecule activity	Pf00076, Pf13893, Pf14259	9782	ENSG00000015479.18; ENSG00000280987.4	MATR3	5				0	0	1023.2	1245.4	1017	911.2	1009.4	1087.5	1054.8
High	Master Protein	P22626	Heterogeneous nuclear ribonucleoproteins A2/B1 OS=Homo sapiens OX=9606 GN=HNRNPA2B1 PE=1 SV=2	0	248.96	73	26	577	24	353	37.4	8.95	1584.63	26	metabolic process;regulation of biological process;response to stimulus;transport	cytoplasm;extracellular;membrane;nucleus;spliceosomal complex	DNA binding;protein binding;RNA binding	Pf00076, Pf13893, Pf14259	3181	ENSG00000122566.20	HNRNPA2B1	7		Gene and protein expression by JAK-STAT signaling after Interleukin-12 stimulation; Interleukin-12 family signaling; mRNA Splicing - Major Pathway	mRNA Processing	10	2	1410.9	1745.7	1318.7	1239.6	1328.9	1563.4	1422.3
High	Master Protein	Q13263	Transcription intermediary factor 1-beta OS=Homo sapiens OX=9606 GN=TRIM28 PE=1 SV=5	0	248.616	67	38	242	38	835	88.5	5.77	710.36	38	cell organization and biogenesis;defense response;metabolic process;regulation of biological process;response to stimulus	chromosome;nucleus	catalytic activity;DNA binding;metal ion binding;protein binding;RNA binding	Pf00628, Pf00643	10155	ENSG00000130726.11	TRIM28	19		Generic Transcription Pathway	Corticotropin-releasing hormone signaling pathway; Mesodermal Commitment Pathway; ATM Signaling Network in Development and Disease	6	0	776.4	838.2	790	765.4	775	806.3	845.1
High	Master Protein	Q9BVA1	Tubulin beta-2B chain OS=Homo sapiens OX=9606 GN=TUBB2B PE=1 SV=1	0	248.477	67	26	303	1	445	49.9	4.89	777.99	26	cell organization and biogenesis;cellular component movement;regulation of biological process	cytoplasm;cytoskeleton;nucleus	catalytic activity;nucleotide binding;protein binding;structural molecule activity	Pf00091, Pf03953, Pf10644	347733	ENSG00000137285.9	TUBB2B	6	Gap junction; Phagosome; Pathogenic Escherichia coli infection	COPI-independent Golgi-to-ER retrograde traffic; COPI-dependent Golgi-to-ER retrograde traffic; Carboxyterminal post-translational modifications of tubulin; Recruitment of NuMA to mitotic centrosomes; Hedgehog 'off' state; Translocation of GLUT4 to the plasma membrane; Prefoldin mediated transfer of substrate to CCT/TriC; Microtubule-dependent trafficking of connexons from Golgi to the plasma mem…	Pathogenic Escherichia coli infection; Parkin-Ubiquitin Proteasomal System pathway	65	0	179.6	184.8	179.7	206.3	186.6	175.1	203.4
High	Master Protein	P04350	Tubulin beta-4A chain OS=Homo sapiens OX=9606 GN=TUBB4A PE=1 SV=2	0	246.741	74	25	273	3	444	49.6	4.88	700	25	cell organization and biogenesis;regulation of biological process	cytoplasm;cytoskeleton;cytosol;nucleus	catalytic activity;metal ion binding;nucleotide binding;protein binding;structural molecule activity	Pf00091, Pf03953, Pf10644	10382	ENSG00000104833.11	TUBB4A	19	Gap junction; Phagosome; Pathogenic Escherichia coli infection	COPI-independent Golgi-to-ER retrograde traffic; COPI-dependent Golgi-to-ER retrograde traffic; Carboxyterminal post-translational modifications of tubulin; Regulation of PLK1 Activity at G2/M Transition; Recruitment of NuMA to mitotic centrosomes; Hedgehog 'off' state; Loss of Nlp from mitotic centrosomes; Translocation of GLUT4 to the plasma membrane; Prefoldin mediated transfer of substrate to…	Pathogenic Escherichia coli infection; Parkin-Ubiquitin Proteasomal System pathway	72	1	122.5	118.8	135.7	139.3	136.1	133.7	141.4
High	Master Protein	Q92900	Regulator of nonsense transcripts 1 OS=Homo sapiens OX=9606 GN=UPF1 PE=1 SV=2	0	245.906	58	48	133	48	1129	124.3	6.61	464.43	48	cell organization and biogenesis;cellular homeostasis;metabolic process;regulation of biological process;response to stimulus;transport	chromosome;cytoplasm;cytosol;nucleus;spliceosomal complex	catalytic activity;DNA binding;metal ion binding;nucleotide binding;protein binding;RNA binding	Pf04851, Pf09416, Pf13086, Pf13087, Pf13245, Pf13604	5976	ENSG00000005007.12	UPF1	19	RNA transport; mRNA surveillance pathway	Nonsense Mediated Decay (NMD) independent of the Exon Junction Complex (EJC); Nonsense Mediated Decay (NMD) enhanced by the Exon Junction Complex (EJC)		6	0	424.7	411.9	420.7	466.4	461	461	471.2
High	Master Protein	Q13885	Tubulin beta-2A chain OS=Homo sapiens OX=9606 GN=TUBB2A PE=1 SV=1	0	245.16	67	26	302	1	445	49.9	4.89	774.79	26	cell organization and biogenesis	cytoplasm;cytoskeleton;nucleus	catalytic activity;nucleotide binding;protein binding;structural molecule activity	Pf00091, Pf03953, Pf10644	7280	ENSG00000137267.5	TUBB2A	6	Phagosome; Pathogenic Escherichia coli infection; Gap junction	COPI-independent Golgi-to-ER retrograde traffic; COPI-dependent Golgi-to-ER retrograde traffic; Carboxyterminal post-translational modifications of tubulin; Recruitment of NuMA to mitotic centrosomes; Hedgehog 'off' state; Translocation of GLUT4 to the plasma membrane; Prefoldin mediated transfer of substrate to CCT/TriC; Microtubule-dependent trafficking of connexons from Golgi to the plasma mem…	Pathogenic Escherichia coli infection; Parkin-Ubiquitin Proteasomal System pathway	65	7	184.6	201.9	189.1	214	197.3	212	207.8
High	Master Protein	P14625	Endoplasmin OS=Homo sapiens OX=9606 GN=HSP90B1 PE=1 SV=1	0	245.033	54	41	239	40	803	92.4	4.84	722.27	41	cell organization and biogenesis;metabolic process;regulation of biological process;response to stimulus;transport	cytosol;endoplasmic reticulum;extracellular;membrane;nucleus;organelle lumen	metal ion binding;nucleotide binding;protein binding;RNA binding	Pf00183, Pf02518, Pf13589	7184	ENSG00000166598.14	HSP90B1	12	Estrogen signaling pathway; Prostate cancer; PI3K-Akt signaling pathway; Protein processing in endoplasmic reticulum; Thyroid hormone synthesis; Pathways in cancer	Post-translational protein phosphorylation; Regulation of Insulin-like Growth Factor (IGF) transport and uptake by Insulin-like Growth Factor Binding Proteins (IGFBPs); ATF6 (ATF6-alpha) activates chaperone genes; Interleukin-4 and 13 signaling; Trafficking and processing of endosomal TLR; Scavenging by Class A Receptors	Photodynamic therapy-induced unfolded protein response; Focal Adhesion-PI3K-Akt-mTOR-signaling pathway; Sudden Infant Death Syndrome (SIDS) Susceptibility Pathways	26	0	879.1	911.3	867.3	804.3	843.8	848.5	856.9
High	Master Protein	P46821	Microtubule-associated protein 1B OS=Homo sapiens OX=9606 GN=MAP1B PE=1 SV=2	0	242.794	36	67	127	66	2468	270.5	4.81	347.68	67	cell growth;cell organization and biogenesis;cellular component movement;regulation of biological process;transport	cytoplasm;cytoskeleton;cytosol;membrane	protein binding;structural molecule activity		4131	ENSG00000131711.14	MAP1B	5			Regulation of Microtubule Cytoskeleton	1	1	355.8	328.6	351.3	372.3	353.5	342.1	364.3
High	Master Protein	P11717	Cation-independent mannose-6-phosphate receptor OS=Homo sapiens OX=9606 GN=IGF2R PE=1 SV=3	0	242.236	33	67	135	67	2491	274.2	5.94	375.29	67	cell organization and biogenesis;regulation of biological process;response to stimulus;transport	cell surface;cytoplasm;endosome;Golgi;membrane;nucleus;vacuole	catalytic activity;protein binding;receptor activity;signal transducer activity;transporter activity	Pf00040, Pf00878, Pf02157, Pf09451	3482	ENSG00000197081.12	IGF2R	6	Lysosome; Endocytosis	Cargo recognition for clathrin-mediated endocytosis; Retrograde transport at the Trans-Golgi-Network; Neutrophil degranulation; Golgi Associated Vesicle Biogenesis		14	0	372.4	295.6	376.9	400.4	362.7	345.1	338.8
High	Master Protein	Q7KZ85	Transcription elongation factor SPT6 OS=Homo sapiens OX=9606 GN=SUPT6H PE=1 SV=2	0	241.339	46	62	144	62	1726	198.9	4.91	432.85	62	cell organization and biogenesis;metabolic process;regulation of biological process;transport	nucleus	DNA binding;protein binding;RNA binding	Pf00017, Pf09371, Pf12836, Pf14633, Pf14635, Pf14639, Pf14641, Pf14878	6830	ENSG00000109111.14	SUPT6H	17		Formation of RNA Pol II elongation complex ; RNA Polymerase II Pre-transcription Events		5	0	353.5	380.2	363.2	372.9	373.8	394.1	369.4
High	Master Protein	Q92878	DNA repair protein RAD50 OS=Homo sapiens OX=9606 GN=RAD50 PE=1 SV=1	0	240.606	50	66	180	66	1312	153.8	6.89	498.32	66	cell organization and biogenesis;metabolic process;regulation of biological process;response to stimulus	chromosome;membrane;nucleus	catalytic activity;DNA binding;metal ion binding;nucleotide binding;protein binding	Pf02463, Pf04423, Pf13304, Pf13476, Pf13514, Pf13555, Pf13558	10111	ENSG00000113522.13	RAD50	5	Homologous recombination; Non-homologous end-joining	G2/M DNA damage checkpoint; Presynaptic phase of homologous DNA pairing and strand exchange; Nonhomologous End-Joining (NHEJ); Resolution of D-loop Structures through Synthesis-Dependent Strand Annealing (SDSA); Meiotic recombination; Sensing of DNA Double Strand Breaks; Recruitment and ATM-mediated phosphorylation of repair and signaling proteins at DNA double strand breaks; Processing of DNA do…	miRNA Regulation of DNA Damage Response; Homologous recombination; DDX1 as a regulatory component of the Drosha microprocessor; ATM Signaling Network in Development and Disease; Non-homologous end joining; DNA Damage Response	42	0	712.3	648.7	725.6	740.1	727.4	704.5	757.8
High	Master Protein	P33176	Kinesin-1 heavy chain OS=Homo sapiens OX=9606 GN=KIF5B PE=1 SV=1	0	240.445	61	57	166	43	963	109.6	6.51	488.68	57	cell differentiation;cell organization and biogenesis;cellular component movement;metabolic process;regulation of biological process;transport	cytoplasm;cytoskeleton;cytosol;membrane	catalytic activity;motor activity;nucleotide binding;protein binding	Pf00225, Pf01576, Pf02463, Pf03999, Pf04111, Pf04156, Pf05483, Pf05557, Pf05622, Pf06160, Pf07111, Pf07888, Pf10174, Pf12128, Pf13514, Pf13851, Pf14915	3799	ENSG00000170759.10	KIF5B	10	Endocytosis; Dopaminergic synapse	COPI-dependent Golgi-to-ER retrograde traffic; Kinesins; RHO GTPases activate KTN1; Insulin processing; MHC class II antigen presentation	Insulin Signaling	21	17	522.3	463.1	546	577.2	573.4	515.5	570.6
High	Master Protein	Q9Y5B9	FACT complex subunit SPT16 OS=Homo sapiens OX=9606 GN=SUPT16H PE=1 SV=1	0	240.147	45	49	171	48	1047	119.8	5.66	470.88	49	cell organization and biogenesis;metabolic process;regulation of biological process;response to stimulus	chromosome;nucleus	protein binding;RNA binding	Pf00557, Pf08512, Pf08644, Pf14826	11198	ENSG00000092201.9	SUPT16H	14		HIV elongation arrest and recovery; TP53 Regulates Transcription of DNA Repair Genes; Tat-mediated HIV elongation arrest and recovery; Formation of RNA Pol II elongation complex ; Formation of HIV elongation complex in the absence of HIV Tat; Regulation of TP53 Activity through Phosphorylation; RNA Polymerase II Pre-transcription Events; Pausing and recovery of HIV elongation; Pausing and recover…		24	1	659.2	573.2	690.9	705.2	648.8	550.6	569.3
High	Master Protein	P22102	Trifunctional purine biosynthetic protein adenosine-3 OS=Homo sapiens OX=9606 GN=GART PE=1 SV=1	0	238.883	56	44	156	44	1010	107.7	6.7	508.4	44	metabolic process;response to stimulus	cytoplasm;cytosol	catalytic activity;metal ion binding;nucleotide binding	Pf00551, Pf00586, Pf01071, Pf02222, Pf02655, Pf02769, Pf02843, Pf02844, Pf03435, Pf07478, Pf08442, Pf08443, Pf13535, Pf15632	2618	ENSG00000159131.16	GART	21	Antifolate resistance; One carbon pool by folate; Metabolic pathways; Purine metabolism	Purine ribonucleoside monophosphate biosynthesis	Folate Metabolism; One Carbon Metabolism	10	0	623.5	543.5	632.7	698.3	667.3	605.2	696.5
High	Master Protein	P49368	T-complex protein 1 subunit gamma OS=Homo sapiens OX=9606 GN=CCT3 PE=1 SV=4	0	238.748	68	38	214	38	545	60.5	6.49	664.57	38	cell organization and biogenesis;metabolic process;regulation of biological process;transport	cytoplasm;cytoskeleton;cytosol;membrane	nucleotide binding;protein binding;RNA binding	Pf00118	7203	ENSG00000163468.14	CCT3	1		BBSome-mediated cargo-targeting to cilium; Prefoldin mediated transfer of substrate to CCT/TriC; Cooperation of PDCL (PhLP1) and TRiC/CCT in G-protein beta folding; Association of TriC/CCT with target proteins during biosynthesis; Formation of tubulin folding intermediates by CCT/TriC; Folding of actin by CCT/TriC		13	0	744.8	743.9	784.3	804.8	765.9	771.8	802.8
High	Master Protein	P48634	Protein PRRC2A OS=Homo sapiens OX=9606 GN=PRRC2A PE=1 SV=3	0	236.237	35	56	139	53	2157	228.7	9.45	361.38	56	cell differentiation	cytoplasm;membrane;nucleus	protein binding;RNA binding	Pf07001	7916	ENSG00000204469.12	PRRC2A	6				0	0	370	375.7	391.7	405.8	412.4	405.9	415.4
High	Master Protein	P46940	Ras GTPase-activating-like protein IQGAP1 OS=Homo sapiens OX=9606 GN=IQGAP1 PE=1 SV=1	0	235.682	44	60	112	56	1657	189.1	6.48	349.31	60	cell growth;regulation of biological process;response to stimulus;transport	cytoplasm;cytoskeleton;cytosol;membrane;nucleus	enzyme regulator activity;metal ion binding;protein binding	Pf00307, Pf00397, Pf00616, Pf03836, Pf11016	8826	ENSG00000140575.12	IQGAP1	15	Regulation of actin cytoskeleton; Adherens junction; Proteoglycans in cancer	Signaling by BRAF and RAF fusions; MAP2K and MAPK activation; RHO GTPases activate IQGAPs; Glucagon-like Peptide-1 (GLP1) regulates insulin secretion; Signaling by RAS mutants; Signaling by high-kinase activity BRAF mutants; Signaling by moderate kinase activity BRAF mutants; Nephrin family interactions; Paradoxical activation of RAF signaling by kinase inactive BRAF; Neutrophil degranulation; In…	VEGFA-VEGFR2 Signaling Pathway; EGF/EGFR Signaling Pathway; Regulation of Actin Cytoskeleton; G13 Signaling Pathway	35	4	428.3	363.6	473.6	504.5	474.1	406.2	425.5
High	Master Protein	Q15233	Non-POU domain-containing octamer-binding protein OS=Homo sapiens OX=9606 GN=NONO PE=1 SV=4	0	235.447	61	28	322	25	471	54.2	8.95	783.64	28	defense response;metabolic process;regulation of biological process;response to stimulus	membrane;nucleus	DNA binding;protein binding;RNA binding	Pf00076, Pf08075, Pf13893, Pf14259	4841	ENSG00000147140.15	NONO	X			mRNA Processing	1	2	935.5	1152.9	927.7	912.3	1019.9	1079.5	1010.5
High	Master Protein	P78371	T-complex protein 1 subunit beta OS=Homo sapiens OX=9606 GN=CCT2 PE=1 SV=4	0	234.142	78	36	207	36	535	57.5	6.46	680.31	36	cell organization and biogenesis;metabolic process;regulation of biological process;transport	cytoplasm;cytosol;extracellular;organelle lumen	nucleotide binding;protein binding	Pf00118	10576	ENSG00000166226.12	CCT2	12		BBSome-mediated cargo-targeting to cilium; Prefoldin mediated transfer of substrate to CCT/TriC; Cooperation of PDCL (PhLP1) and TRiC/CCT in G-protein beta folding; Association of TriC/CCT with target proteins during biosynthesis; Neutrophil degranulation; Folding of actin by CCT/TriC; Formation of tubulin folding intermediates by CCT/TriC		16	0	743.3	740.5	742.9	766.4	771.8	778.8	800
High	Master Protein	O43491	Band 4.1-like protein 2 OS=Homo sapiens OX=9606 GN=EPB41L2 PE=1 SV=1	0	234.06	57	52	154	48	1005	112.5	5.44	483.63	52	cell division;cell organization and biogenesis;transport	cytoplasm;cytoskeleton;cytosol;membrane;nucleus	protein binding;structural molecule activity	Pf00373, Pf04382, Pf05902, Pf08736, Pf09379, Pf09380	2037	ENSG00000079819.18	EPB41L2	6	Tight junction	Neurexins and neuroligins		4	3	779.4	749	830.5	745.8	780.2	759.3	759.3
High	Master Protein	P13667	Protein disulfide-isomerase A4 OS=Homo sapiens OX=9606 GN=PDIA4 PE=1 SV=2	0	233.212	64	39	186	38	645	72.9	5.07	619.1	39	cellular homeostasis;metabolic process;regulation of biological process;response to stimulus;transport	cell surface;endoplasmic reticulum;organelle lumen	catalytic activity;metal ion binding;protein binding;RNA binding	Pf00085, Pf01216, Pf13098, Pf13848, Pf13905	9601	ENSG00000155660.10	PDIA4	7	Thyroid hormone synthesis; Vibrio cholerae infection; Protein processing in endoplasmic reticulum			3	1	946.5	956.2	951.8	882.8	911.3	917.8	928.1
High	Master Protein	P27816	Microtubule-associated protein 4 OS=Homo sapiens OX=9606 GN=MAP4 PE=1 SV=3	0	233.008	59	52	174	23	1152	120.9	5.43	476.95	52	cell division;cell organization and biogenesis;cellular component movement;regulation of biological process	cytoplasm;cytoskeleton	protein binding;RNA binding;structural molecule activity	Pf00418	4134	ENSG00000047849.21	MAP4	3				0	28	819.1	821.8	862.7	893.4	852	831.5	890.9
High	Master Protein	P23246	Splicing factor, proline- and glutamine-rich OS=Homo sapiens OX=9606 GN=SFPQ PE=1 SV=2	0	232.11	48	31	339	30	707	76.1	9.44	919.16	31	cell organization and biogenesis;defense response;metabolic process;regulation of biological process;response to stimulus	chromosome;cytoplasm;nucleus	DNA binding;protein binding;RNA binding	Pf00076, Pf08075, Pf13893, Pf14259	6421	ENSG00000116560.10	SFPQ	1		PTK6 Regulates Proteins Involved in RNA Processing	mRNA Processing	5	1	1232.1	1443.5	1160.6	1124.3	1254.2	1348.6	1321.9
High	Master Protein	Q12906-7	Isoform 7 of Interleukin enhancer-binding factor 3 OS=Homo sapiens OX=9606 GN=ILF3	0	231.467	50	37	199	32	898	95.7	8.81	565.21	37	defense response;metabolic process;regulation of biological process;response to stimulus	cytoplasm;extracellular;membrane;mitochondrion;nucleus	DNA binding;protein binding;RNA binding	Pf00035, Pf07528, Pf14709	3609	ENSG00000129351.17	ILF3	19				0	6	868.8	755.3	836.8	852.6	810.3	764.3	787.4
High	Master Protein	P49750	YLP motif-containing protein 1 OS=Homo sapiens OX=9606 GN=YLPM1 PE=1 SV=4	0	231.424	37	67	131	15	2146	241.5	6.55	362.07	67												0	44	454	514.7	466.6	446.6	478.5	521.7	498.8
High	Master Protein	Q14676	Mediator of DNA damage checkpoint protein 1 OS=Homo sapiens OX=9606 GN=MDC1 PE=1 SV=3	0	230.32	42	58	138	58	2089	226.5	5.47	403.71	58	metabolic process;regulation of biological process;response to stimulus	chromosome;nucleus	protein binding	Pf00498, Pf05109, Pf05539	9656	ENSG00000228575.9; ENSG00000137337.14; ENSG00000225589.9; ENSG00000224587.9; ENSG00000234012.9; ENSG00000237095.9	MDC1	6; CHR_HSCHR6_MHC_MANN_CTG1; CHR_HSCHR6_MHC_DBB_CTG1; CHR_HSCHR6_MHC_COX_CTG1; CHR_HSCHR6_MHC_APD_CTG1; CHR_HSCHR6_MHC_MCF_CTG1		G2/M DNA damage checkpoint; TP53 Regulates Transcription of DNA Repair Genes; Recruitment and ATM-mediated phosphorylation of repair and signaling proteins at DNA double strand breaks; Processing of DNA double-strand break ends; Nonhomologous End-Joining (NHEJ); SUMOylation of DNA damage response and repair proteins	ATM Signaling Network in Development and Disease	23	0	445.6	432	409.3	396.4	424.7	442.8	447.1
High	Master Protein	Q04637-8	Isoform 8 of Eukaryotic translation initiation factor 4 gamma 1 OS=Homo sapiens OX=9606 GN=EIF4G1	0	228.908	40	57	166	1	1600	175.5	5.33	439.05	57	cell organization and biogenesis;defense response;metabolic process;regulation of biological process;response to stimulus	cytoplasm;cytosol;membrane;nucleus	nucleotide binding;protein binding;RNA binding;structural molecule activity	Pf00566, Pf02020, Pf02847, Pf02854	1981	ENSG00000114867.20	EIF4G1	3			Translation Factors	1	0	66.4	56.3	79.5	87.4	77	70.3	75.3
High	Master Protein	Q13435	Splicing factor 3B subunit 2 OS=Homo sapiens OX=9606 GN=SF3B2 PE=1 SV=2	0	228.735	47	40	166	40	895	100.2	5.67	510.81	40	metabolic process	nucleus;spliceosomal complex	protein binding;RNA binding	Pf02037, Pf04037, Pf04046	10992	ENSG00000087365.15	SF3B2	11	Spliceosome	mRNA Splicing - Major Pathway; mRNA Splicing - Minor Pathway	mRNA Processing	7	0	820.7	913.4	796.9	788.3	790.6	880.2	826.5
High	Master Protein	Q04637	Eukaryotic translation initiation factor 4 gamma 1 OS=Homo sapiens OX=9606 GN=EIF4G1 PE=1 SV=4	0	228.099	39	57	167	1	1599	175.4	5.33	441.23	57	cell organization and biogenesis;defense response;metabolic process;regulation of biological process;response to stimulus	cytoplasm;cytosol;membrane;nucleus	nucleotide binding;protein binding;RNA binding;structural molecule activity	Pf00566, Pf02020, Pf02847, Pf02854	1981	ENSG00000114867.20	EIF4G1	3	RNA transport; Viral myocarditis	ISG15 antiviral mechanism; mTORC1-mediated signalling; L13a-mediated translational silencing of Ceruloplasmin expression; Nonsense Mediated Decay (NMD) independent of the Exon Junction Complex (EJC); Nonsense Mediated Decay (NMD) enhanced by the Exon Junction Complex (EJC); GTP hydrolysis and joining of the 60S ribosomal subunit; Deadenylation of mRNA; Ribosomal scanning and start codon recogniti…	Translation Factors	32	57	689.8	490.2	740.8	909.9	681.9	540.5	617
High	Master Protein	P14618-2	Isoform M1 of Pyruvate kinase PKM OS=Homo sapiens OX=9606 GN=PKM	0	228.057	66	32	293	3	531	58	7.71	922.67	32	cell death;cell organization and biogenesis;metabolic process;response to stimulus;transport	cytoplasm;cytosol;extracellular;mitochondrion;nucleus;organelle lumen	catalytic activity;metal ion binding;nucleotide binding;protein binding;RNA binding	Pf00224, Pf02887	5315	ENSG00000067225.17	PKM	15		Glycolysis	Photodynamic therapy-induced HIF-1 survival signaling; Amino Acid metabolism; Glycolysis and Gluconeogenesis	7	0	116.8	113.9	120	113.9	111.7	106	116.6
High	Master Protein	P04075	Fructose-bisphosphate aldolase A OS=Homo sapiens OX=9606 GN=ALDOA PE=1 SV=2	0	227.443	76	28	241	21	364	39.4	8.09	826.3	28	cell organization and biogenesis;cellular homeostasis;metabolic process;regulation of biological process;transport	cytoplasm;cytoskeleton;cytosol;extracellular;membrane;nucleus;organelle lumen	catalytic activity;protein binding;RNA binding	Pf00274	226	ENSG00000149925.17	ALDOA	16	Glycolysis / Gluconeogenesis; Carbon metabolism; Biosynthesis of amino acids; Fructose and mannose metabolism; Metabolic pathways; Pentose phosphate pathway; HIF-1 signaling pathway	Platelet degranulation ; Gluconeogenesis; Glycolysis; Neutrophil degranulation	Glycolysis and Gluconeogenesis; Sudden Infant Death Syndrome (SIDS) Susceptibility Pathways	21	10	842.1	795.6	822.4	825.5	802.6	785.6	845.8
High	Master Protein	Q92841	Probable ATP-dependent RNA helicase DDX17 OS=Homo sapiens OX=9606 GN=DDX17 PE=1 SV=2	0	227.09	52	38	225	30	729	80.2	8.27	630.56	38	cell differentiation;cell organization and biogenesis;defense response;metabolic process;regulation of biological process;response to stimulus	cytoplasm;cytosol;membrane;nucleus	catalytic activity;nucleotide binding;protein binding;RNA binding	Pf00270, Pf00271	10521	ENSG00000100201.20	DDX17	22			RIG-I-like Receptor Signaling	1	0	534.7	635.2	534.1	519.4	541	616	560.2
High	Master Protein	Q13428	Treacle protein OS=Homo sapiens OX=9606 GN=TCOF1 PE=1 SV=3	0	226.766	37	56	176	56	1488	152	9.04	459.47	56	cell organization and biogenesis;regulation of biological process;transport	cytosol;nucleus	protein binding;RNA binding;transporter activity	Pf03546	6949	ENSG00000070814.17	TCOF1	5	Ribosome biogenesis in eukaryotes			1	0	824	795.7	786.6	792	755.2	836.5	777.7
High	Master Protein	P63261	Actin, cytoplasmic 2 OS=Homo sapiens OX=9606 GN=ACTG1 PE=1 SV=1	0	223.729	72	21	436	1	375	41.8	5.48	1446.5	21	cell organization and biogenesis;cellular component movement;regulation of biological process;response to stimulus	cytoplasm;cytoskeleton;cytosol;membrane;nucleus	nucleotide binding;protein binding;structural molecule activity	Pf00022	71	ENSG00000184009.9	ACTG1	17	Apoptosis; Rap1 signaling pathway; Platelet activation; Arrhythmogenic right ventricular cardiomyopathy (ARVC); Bacterial invasion of epithelial cells; Salmonella infection; Thyroid hormone signaling pathway; Dilated cardiomyopathy; Influenza A; Regulation of actin cytoskeleton; Focal adhesion; Tight junction; Vibrio cholerae infection; Phagosome; Leukocyte transendothelial migration; Oxytocin si…	Signaling by BRAF and RAF fusions; Formation of annular gap junctions; Cell-extracellular matrix interactions; MAP2K and MAPK activation; Clathrin-mediated endocytosis; Interaction between L1 and Ankyrins; VEGFA-VEGFR2 Pathway; RHO GTPases activate IQGAPs; Signaling by RAS mutants; Recycling pathway of L1; Signaling by high-kinase activity BRAF mutants; Signaling by moderate kinase activity BRAF …	Arrhythmogenic Right Ventricular Cardiomyopathy; Pathogenic Escherichia coli infection; Common Pathways Underlying Drug Addiction; Myometrial Relaxation and Contraction Pathways; Focal Adhesion; Fas Ligand (FasL) pathway and Stress induction of Heat Shock Proteins (HSP) regulation; Striated Muscle Contraction; Regulation of Actin Cytoskeleton	80	0	119.2	97.5	110.3	98.2	117.9	95.6	102
High	Master Protein	P05023	Sodium/potassium-transporting ATPase subunit alpha-1 OS=Homo sapiens OX=9606 GN=ATP1A1 PE=1 SV=1	0	222.017	49	44	153	40	1023	112.8	5.49	462.44	44	cell communication;cellular homeostasis;metabolic process;regulation of biological process;response to stimulus;transport	endoplasmic reticulum;endosome;Golgi;membrane	catalytic activity;metal ion binding;nucleotide binding;protein binding;transporter activity	Pf00122, Pf00689, Pf00690, Pf00702, Pf08282, Pf12710, Pf13246	476	ENSG00000163399.15	ATP1A1	1	Endocrine and other factor-regulated calcium reabsorption; Cardiac muscle contraction; Pancreatic secretion; Thyroid hormone signaling pathway; Bile secretion; Mineral absorption; Gastric acid secretion; Adrenergic signaling in cardiomyocytes; Protein digestion and absorption; Aldosterone-regulated sodium reabsorption; cGMP-PKG signaling pathway; Thyroid hormone synthesis; cAMP signaling pathway;…	Ion homeostasis; Ion transport by P-type ATPases	Preimplantation Embryo	24	5	673.1	606.2	691.4	660.2	658.7	565	626.9
High	Master Protein	Q7Z6Z7	E3 ubiquitin-protein ligase HUWE1 OS=Homo sapiens OX=9606 GN=HUWE1 PE=1 SV=3	0	220.706	19	64	104	64	4374	481.6	5.22	279.51	64	cell differentiation;cell organization and biogenesis;metabolic process;response to stimulus;transport	cytoplasm;cytosol;extracellular;membrane;nucleus;organelle lumen	catalytic activity;DNA binding;protein binding;RNA binding	Pf00632, Pf02825, Pf06012, Pf06025, Pf14377	10075	ENSG00000086758.15	HUWE1	X	Ubiquitin mediated proteolysis	Neutrophil degranulation; Antigen processing: Ubiquitination & Proteasome degradation		7	0	139.1	102.2	150	177.9	142.3	103.1	105.2
High	Master Protein	P09651-2	Isoform A1-A of Heterogeneous nuclear ribonucleoprotein A1 OS=Homo sapiens OX=9606 GN=HNRNPA1	0	220.661	79	24	462	1	320	34.2	9.23	1391.29	24	cell communication;metabolic process;regulation of biological process;response to stimulus;transport	cytoplasm;membrane;nucleus;spliceosomal complex	DNA binding;protein binding;RNA binding	Pf00076, Pf13893, Pf14259	3178	ENSG00000135486.17	HNRNPA1	12			mRNA Processing	1	0	106.3	129.1	103.8	92.3	102	117	110.6
High	Master Protein	Q02880	DNA topoisomerase 2-beta OS=Homo sapiens OX=9606 GN=TOP2B PE=1 SV=3	0	220.037	39	61	113	45	1626	183.2	8	299.76	61	cell organization and biogenesis;cellular component movement;metabolic process;regulation of biological process	cytoplasm;cytosol;nucleus	catalytic activity;DNA binding;metal ion binding;nucleotide binding;protein binding	Pf00204, Pf00521, Pf01751, Pf02518, Pf08070, Pf13589	7155	ENSG00000077097.15	TOP2B	3	Platinum drug resistance	SUMOylation of DNA replication proteins		6	15	580.4	491.2	614.1	567.4	558	465.5	485.5
High	Master Protein	Q7KZF4	Staphylococcal nuclease domain-containing protein 1 OS=Homo sapiens OX=9606 GN=SND1 PE=1 SV=1	0	219.447	56	45	180	45	910	101.9	7.17	538.82	45	cell differentiation;metabolic process;regulation of biological process	cytoplasm;cytosol;membrane;mitochondrion;nucleus	catalytic activity;protein binding;RNA binding	Pf00565, Pf00567	27044	ENSG00000197157.10	SND1	7	Epstein-Barr virus infection; Viral carcinogenesis	Signaling by BRAF and RAF fusions		6	0	561	588.5	583.1	617.4	593.5	606.8	602.5
High	Master Protein	P60709	Actin, cytoplasmic 1 OS=Homo sapiens OX=9606 GN=ACTB PE=1 SV=1	0	219.271	72	21	434	1	375	41.7	5.48	1442.43	21	cell organization and biogenesis;cellular component movement;metabolic process;regulation of biological process;response to stimulus	cytoplasm;cytoskeleton;cytosol;membrane;nucleus	DNA binding;nucleotide binding;protein binding;structural molecule activity	Pf00022	60	ENSG00000075624.13	ACTB	7	Phagosome; Viral myocarditis; Rap1 signaling pathway; Gastric acid secretion; Pathogenic Escherichia coli infection; Adherens junction; Shigellosis; Focal adhesion; Influenza A; Thyroid hormone signaling pathway; Bacterial invasion of epithelial cells; Hippo signaling pathway; Regulation of actin cytoskeleton; Tight junction; Proteoglycans in cancer; Platelet activation; Hypertrophic cardiomyopat…	Formation of annular gap junctions; Cell-extracellular matrix interactions; UCH proteinases; MAP2K and MAPK activation; Interaction between L1 and Ankyrins; Factors involved in megakaryocyte development and platelet production; Translocation of GLUT4 to the plasma membrane; EPH-ephrin mediated repulsion of cells; Prefoldin mediated transfer of substrate to CCT/TriC; EPHB-mediated forward signalin…	Arrhythmogenic Right Ventricular Cardiomyopathy; Pathogenic Escherichia coli infection; Common Pathways Underlying Drug Addiction; Myometrial Relaxation and Contraction Pathways; Focal Adhesion; Fas Ligand (FasL) pathway and Stress induction of Heat Shock Proteins (HSP) regulation; Regulation of Actin Cytoskeleton	102	36	1329.5	1223.9	1413.8	1492.2	1378.2	1383.5	1382.6
High	Master Protein	Q03252	Lamin-B2 OS=Homo sapiens OX=9606 GN=LMNB2 PE=1 SV=4	0	218.21	65	51	203	47	620	69.9	5.59	571.3	51		membrane;nucleus	catalytic activity;motor activity;protein binding;structural molecule activity	Pf00038, Pf00932, Pf01576, Pf12128	84823	ENSG00000176619.12	LMNB2	19	Apoptosis		Gastric cancer network 2; Fas Ligand (FasL) pathway and Stress induction of Heat Shock Proteins (HSP) regulation	3	4	761.7	938.8	736.8	728.6	756.5	876.3	789.6
High	Master Protein	P25705	ATP synthase subunit alpha, mitochondrial OS=Homo sapiens OX=9606 GN=ATP5F1A PE=1 SV=1	0	217.746	64	33	316	1	553	59.7	9.13	931.28	33	cell organization and biogenesis;metabolic process;regulation of biological process;transport	membrane;mitochondrion;organelle lumen	catalytic activity;nucleotide binding;protein binding;RNA binding;transporter activity	Pf00006, Pf00306, Pf02663, Pf02874, Pf05943	498	ENSG00000152234.15	ATP5A1	18	Huntington's disease; Alzheimer's disease; Oxidative phosphorylation; Metabolic pathways; Parkinson's disease	Cristae formation; Mitochondrial protein import; Formation of ATP by chemiosmotic coupling; Metabolism of proteins	Electron Transport Chain; Oxidative phosphorylation	16	45	1042.1	1150.6	984.2	847.7	1001.8	1063.9	1061.3
High	Master Protein	P49321-2	Isoform 2 of Nuclear autoantigenic sperm protein OS=Homo sapiens OX=9606 GN=NASP	0	217.664	73	26	152	1	449	48.8	4.4	526.65	26	cell organization and biogenesis;cell proliferation;metabolic process;response to stimulus;transport	cytoplasm;nucleus	protein binding	Pf00515, Pf10516, Pf13414, Pf13424	4678	ENSG00000132780.16	NASP	1				0	0	69.1	79.7	84.2	90	88.4	99.6	96.3
High	Master Protein	Q9P2J5	Leucine--tRNA ligase, cytoplasmic OS=Homo sapiens OX=9606 GN=LARS1 PE=1 SV=2	0	217.613	45	52	144	52	1176	134.4	7.3	409.9	52	cell communication;cell organization and biogenesis;metabolic process;regulation of biological process;response to stimulus;transport	cytoplasm;cytosol;endoplasmic reticulum;vacuole	catalytic activity;enzyme regulator activity;nucleotide binding;protein binding	Pf00133, Pf01406, Pf08264, Pf09334	51520	ENSG00000133706.17	LARS	5	Aminoacyl-tRNA biosynthesis	Cytosolic tRNA aminoacylation; SeMet incorporation into proteins		9	0	498.7	432.9	563.8	561.4	546.3	453.6	511.5
High	Master Protein	Q15424	Scaffold attachment factor B1 OS=Homo sapiens OX=9606 GN=SAFB PE=1 SV=4	0	216.459	48	45	203	32	915	102.6	5.47	532.82	45	cell organization and biogenesis;metabolic process;regulation of biological process;response to stimulus	nucleus	DNA binding;protein binding;RNA binding	Pf00076, Pf02037, Pf13893, Pf14259	6294	ENSG00000160633.12	SAFB	19			Structural Pathway of Interleukin 1 (IL-1)	1	15	723.8	826.2	736.2	611.2	704.2	761.4	769.4
High	Master Protein	Q9UKV3-5	Isoform 4 of Apoptotic chromatin condensation inducer in the nucleus OS=Homo sapiens OX=9606 GN=ACIN1	0	215.924	44	53	183	52	1328	150.5	6.43	540.9	53	cell differentiation;cell organization and biogenesis;metabolic process;regulation of biological process	cytosol;membrane;nucleus	catalytic activity;protein binding;RNA binding	Pf02037, Pf13893	22985	ENSG00000100813.14	ACIN1	14				0	2	844.6	925.6	817.3	700.8	769.7	852.3	831.9
High	Master Protein	P04406	Glyceraldehyde-3-phosphate dehydrogenase OS=Homo sapiens OX=9606 GN=GAPDH PE=1 SV=3	0	214.92	64	19	286	19	335	36	8.46	931.09	19	cell death;cell organization and biogenesis;defense response;metabolic process;regulation of biological process;response to stimulus	cytoplasm;cytoskeleton;cytosol;membrane;nucleus	catalytic activity;enzyme regulator activity;nucleotide binding;protein binding	Pf00044, Pf02800	2597	ENSG00000111640.14	GAPDH	12	Carbon metabolism; Glycolysis / Gluconeogenesis; HIF-1 signaling pathway; Metabolic pathways; Alzheimer's disease; Biosynthesis of amino acids	Gluconeogenesis; Glycolysis	Cori Cycle; Alzheimers Disease; Glycolysis and Gluconeogenesis; Sudden Infant Death Syndrome (SIDS) Susceptibility Pathways	15	0	1264.9	1250.3	1268.8	1313.1	1264.7	1280.7	1317.5
High	Master Protein	Q15029	116 kDa U5 small nuclear ribonucleoprotein component OS=Homo sapiens OX=9606 GN=EFTUD2 PE=1 SV=1	0	213.639	60	48	148	47	972	109.4	5	439.79	48	cell organization and biogenesis;metabolic process;response to stimulus	cytosol;membrane;nucleus;spliceosomal complex	catalytic activity;nucleotide binding;protein binding;RNA binding	Pf00009, Pf00679, Pf03144, Pf03764, Pf14492	9343	ENSG00000108883.12	EFTUD2	17	Spliceosome	mRNA Splicing - Major Pathway; mRNA Splicing - Minor Pathway	mRNA Processing	7	0	619.5	555.2	604.9	639.5	602.5	536.8	553
High	Master Protein	Q14839	Chromodomain-helicase-DNA-binding protein 4 OS=Homo sapiens OX=9606 GN=CHD4 PE=1 SV=2	0	213.174	36	59	127	47	1912	217.9	5.86	372.99	59	cell organization and biogenesis;metabolic process;regulation of biological process	cytoplasm;cytoskeleton;membrane;nucleus	catalytic activity;DNA binding;metal ion binding;nucleotide binding;protein binding	Pf00176, Pf00271, Pf00385, Pf00628, Pf04851, Pf06461, Pf06465, Pf08073, Pf08074, Pf13831	1108	ENSG00000111642.14	CHD4	12	Viral carcinogenesis	ERCC6 (CSB) and EHMT2 (G9a) positively regulate rRNA expression; Regulation of TP53 Activity through Acetylation; Regulation of PTEN gene transcription; HDACs deacetylate histones; RNA Polymerase I Transcription Initiation		21	12	412.6	352.8	419.7	417.4	368.7	336.6	351.4
High	Master Protein	P25705-2	Isoform 2 of ATP synthase subunit alpha, mitochondrial OS=Homo sapiens OX=9606 GN=ATP5F1A	0	212.301	70	33	300	1	503	54.5	8.24	889.32	33	cell organization and biogenesis;metabolic process;regulation of biological process;transport	membrane;mitochondrion;organelle lumen	catalytic activity;nucleotide binding;protein binding;RNA binding;transporter activity	Pf00006, Pf00306, Pf02663, Pf02874, Pf05943	498	ENSG00000152234.15	ATP5A1	18			Electron Transport Chain; Oxidative phosphorylation	2	0	103.5	129.9	117.4	87.8	109.6	120.6	108.8
High	Master Protein	P26599	Polypyrimidine tract-binding protein 1 OS=Homo sapiens OX=9606 GN=PTBP1 PE=1 SV=1	0	212.249	53	20	160	17	531	57.2	9.17	580.69	20	metabolic process;regulation of biological process;response to stimulus	membrane;nucleus	protein binding;RNA binding	Pf00076, Pf13893, Pf14259	5725	ENSG00000011304.19	PTBP1	19		mRNA Splicing - Major Pathway; FGFR2 alternative splicing	mir-124 predicted interactions with cell cycle and differentiation; mRNA Processing	11	5	337.6	364.6	358.3	327.4	356	362.5	357.1
High	Master Protein	Q9NR30	Nucleolar RNA helicase 2 OS=Homo sapiens OX=9606 GN=DDX21 PE=1 SV=5	0	211.976	53	41	119	39	783	87.3	9.28	360.8	41	cell differentiation;metabolic process;regulation of biological process;response to stimulus	cytoplasm;membrane;nucleus	catalytic activity;nucleotide binding;protein binding;RNA binding	Pf00270, Pf00271, Pf08152, Pf14617	9188	ENSG00000165732.12	DDX21	10		Major pathway of rRNA processing in the nucleolus and cytosol; B-WICH complex positively regulates rRNA expression		8	3	597.2	582.4	581.7	700	622	613.9	590.4
High	Master Protein	Q16891-2	Isoform 2 of MICOS complex subunit MIC60 OS=Homo sapiens OX=9606 GN=IMMT	0	211.453	65	46	191	3	747	82.6	6.57	565.69	46	cell organization and biogenesis;cellular homeostasis	membrane;mitochondrion	protein binding;RNA binding	Pf07227, Pf09731	10989	ENSG00000132305.20	IMMT	2				0	46	747.4	833.5	768.8	668.4	736.1	794.7	782.6
High	Master Protein	P61978-2	Isoform 2 of Heterogeneous nuclear ribonucleoprotein K OS=Homo sapiens OX=9606 GN=HNRNPK	0	210.539	65	28	276	1	464	51	5.33	736.41	28	metabolic process;regulation of biological process;response to stimulus	cytoplasm;membrane;nucleus;spliceosomal complex	DNA binding;protein binding;RNA binding	Pf00013, Pf08067, Pf13014, Pf13083	3190	ENSG00000165119.20	HNRNPK	9			mRNA Processing	1	0	68.4	73.7	72.5	59	58.9	57.6	59.4
High	Master Protein	Q16891-4	Isoform 4 of MICOS complex subunit MIC60 OS=Homo sapiens OX=9606 GN=IMMT	0	210.358	66	46	190	3	757	83.5	6.57	557.93	46	cell organization and biogenesis;cellular homeostasis	membrane;mitochondrion	protein binding;RNA binding	Pf09731	10989	ENSG00000132305.20	IMMT	2				0	0	76.6	84	71.1	66.8	78.6	77.1	77.3
High	Master Protein	P12814	Alpha-actinin-1 OS=Homo sapiens OX=9606 GN=ACTN1 PE=1 SV=2	0	209.271	53	42	139	27	892	103	5.41	441.01	42	cell differentiation;cell organization and biogenesis;regulation of biological process;transport	cytoplasm;cytoskeleton;cytosol;extracellular;membrane;organelle lumen	metal ion binding;protein binding;RNA binding	Pf00036, Pf00307, Pf00435, Pf08726, Pf11971, Pf13405, Pf13499	87	ENSG00000072110.13	ACTN1	14	Regulation of actin cytoskeleton; Tight junction; Viral carcinogenesis; Systemic lupus erythematosus; Adherens junction; Arrhythmogenic right ventricular cardiomyopathy (ARVC); Leukocyte transendothelial migration; Focal adhesion; Amoebiasis	Platelet degranulation ; Nephrin family interactions; Regulation of cytoskeletal remodeling and cell spreading by IPP complex components; Syndecan interactions	Arrhythmogenic Right Ventricular Cardiomyopathy; Focal Adhesion; Regulation of Actin Cytoskeleton	24	0	361	289.4	349.6	371.3	384.7	379.8	366.7
High	Master Protein	Q92499	ATP-dependent RNA helicase DDX1 OS=Homo sapiens OX=9606 GN=DDX1 PE=1 SV=2	0	209.268	64	40	145	40	740	82.4	7.23	464.67	40	cell organization and biogenesis;development;metabolic process;regulation of biological process;response to stimulus	cytoplasm;cytosol;membrane;nucleus	catalytic activity;DNA binding;nucleotide binding;protein binding;RNA binding	Pf00270, Pf00271, Pf00622	1653	ENSG00000079785.14	DDX1	2		tRNA processing in the nucleus	DDX1 as a regulatory component of the Drosha microprocessor; mRNA Processing	5	0	613.7	649.3	629.9	601.6	648	666.7	669.1
High	Master Protein	O00571	ATP-dependent RNA helicase DDX3X OS=Homo sapiens OX=9606 GN=DDX3X PE=1 SV=3	0	208.945	70	42	222	41	662	73.2	7.18	633.3	42	cell death;cell organization and biogenesis;defense response;metabolic process;regulation of biological process;response to stimulus;transport	cytoplasm;cytosol;extracellular;membrane;mitochondrion;nucleus;organelle lumen	catalytic activity;DNA binding;enzyme regulator activity;nucleotide binding;protein binding;RNA binding	Pf00270, Pf00271, Pf04851	1654	ENSG00000215301.9	DDX3X	X	Hepatitis B; RIG-I-like receptor signaling pathway; Viral carcinogenesis	Neutrophil degranulation	RIG-I-like Receptor Signaling	7	3	777.3	902.8	780.6	774.3	824.7	874.1	851.4
High	Master Protein	P48643	T-complex protein 1 subunit epsilon OS=Homo sapiens OX=9606 GN=CCT5 PE=1 SV=1	0	208.254	70	36	214	35	541	59.6	5.66	623.75	36	metabolic process;regulation of biological process;response to stimulus;transport	cytoplasm;cytoskeleton;cytosol	nucleotide binding;protein binding;RNA binding	Pf00118	22948	ENSG00000150753.11	CCT5	5		BBSome-mediated cargo-targeting to cilium; Prefoldin mediated transfer of substrate to CCT/TriC; Cooperation of PDCL (PhLP1) and TRiC/CCT in G-protein beta folding; Association of TriC/CCT with target proteins during biosynthesis; Formation of tubulin folding intermediates by CCT/TriC; Folding of actin by CCT/TriC		13	1	844.7	857.4	879.4	943.7	886.6	915.9	931.9
High	Master Protein	P55196-3	Isoform 3 of Afadin OS=Homo sapiens OX=9606 GN=AFDN	0	206.706	40	55	116	3	1743	197.5	6.54	324.6	55	cell communication;cell organization and biogenesis;regulation of biological process;response to stimulus	cytosol;membrane	protein binding	Pf00498, Pf00595, Pf00788, Pf01843	4301	ENSG00000130396.20	MLLT4; AFDN	6			VEGFA-VEGFR2 Signaling Pathway	1	0	145	137.3	148.5	150.4	143.7	147.4	155.3
High	Master Protein	P09651	Heterogeneous nuclear ribonucleoprotein A1 OS=Homo sapiens OX=9606 GN=HNRNPA1 PE=1 SV=5	0	206.026	65	24	425	1	372	38.7	9.13	1255.21	24	cell communication;metabolic process;regulation of biological process;response to stimulus;transport	cytoplasm;membrane;nucleus;spliceosomal complex	DNA binding;protein binding;RNA binding	Pf00076, Pf13893, Pf14259	3178	ENSG00000135486.17	HNRNPA1	12	Spliceosome	mRNA Splicing - Major Pathway; FGFR2 alternative splicing	mRNA Processing	11	35	1091.3	1317.3	1068.6	951.3	1070.1	1171.3	1097.2
High	Master Protein	P27797	Calreticulin OS=Homo sapiens OX=9606 GN=CALR PE=1 SV=1	0	206	75	27	171	27	417	48.1	4.44	517.06	27	cell differentiation;cell organization and biogenesis;cellular homeostasis;metabolic process;regulation of biological process;response to stimulus;transport	cell surface;cytoplasm;cytosol;endoplasmic reticulum;extracellular;Golgi;membrane;nucleus;organelle lumen	DNA binding;metal ion binding;protein binding;RNA binding	Pf00262	811	ENSG00000179218.13	CALR	19	Phagosome; Chagas disease (American trypanosomiasis); HTLV-I infection; Antigen processing and presentation; Protein processing in endoplasmic reticulum	Scavenging by Class F Receptors; Assembly of Viral Components at the Budding Site; ATF6 (ATF6-alpha) activates chaperone genes; Antigen Presentation: Folding, assembly and peptide loading of class I MHC; ER-Phagosome pathway; Calnexin/calreticulin cycle; Scavenging by Class A Receptors	Androgen receptor signaling pathway; Photodynamic therapy-induced unfolded protein response; Calcium Regulation in the Cardiac Cell	32	0	864.6	925.1	824.6	761	765.3	779.1	788.7
High	Master Protein	P61978-3	Isoform 3 of Heterogeneous nuclear ribonucleoprotein K OS=Homo sapiens OX=9606 GN=HNRNPK	0	205.635	63	28	276	1	440	48.5	5.54	744.08	28	metabolic process;regulation of biological process;response to stimulus	cytoplasm;membrane;nucleus;spliceosomal complex	DNA binding;protein binding;RNA binding	Pf00013, Pf08067, Pf13014, Pf13083	3190		HNRNPK	9			mRNA Processing	1	42	830.8	894.7	831.6	765.6	819.7	872.6	867.4
High	Master Protein	Q15393	Splicing factor 3B subunit 3 OS=Homo sapiens OX=9606 GN=SF3B3 PE=1 SV=4	0	205.52	50	48	130	48	1217	135.5	5.26	385.58	48	cell organization and biogenesis;metabolic process;regulation of biological process	nucleus;spliceosomal complex	protein binding;RNA binding	Pf03178, Pf10433	23450	ENSG00000189091.12	SF3B3	16	Spliceosome	mRNA Splicing - Major Pathway; mRNA Splicing - Minor Pathway	mRNA Processing	7	0	464.5	447.3	481.2	483.9	466.3	447.2	433.5
High	Master Protein	Q9P2E9	Ribosome-binding protein 1 OS=Homo sapiens OX=9606 GN=RRBP1 PE=1 SV=5	0	204.909	55	56	120	56	1410	152.4	8.6	340.34	56												0	0	284.5	263.3	296.7	272.3	267.5	261.2	294.9
High	Master Protein	O75533	Splicing factor 3B subunit 1 OS=Homo sapiens OX=9606 GN=SF3B1 PE=1 SV=3	0	204.418	42	44	108	44	1304	145.7	7.09	337.78	44	cell organization and biogenesis;metabolic process;regulation of biological process;response to stimulus	nucleus;spliceosomal complex	DNA binding;protein binding;receptor activity;RNA binding;signal transducer activity	Pf02161, Pf08920, Pf12815, Pf13513	23451	ENSG00000115524.15	SF3B1	2	Spliceosome	B-WICH complex positively regulates rRNA expression; mRNA Splicing - Major Pathway; mRNA Splicing - Minor Pathway	mRNA Processing	11	0	450.4	346.6	491.9	526.9	437.6	397.3	337.9
High	Master Protein	P49915	GMP synthase [glutamine-hydrolyzing] OS=Homo sapiens OX=9606 GN=GMPS PE=1 SV=1	0	204.402	58	37	130	37	693	76.7	6.87	398.88	37	metabolic process	cytoplasm;cytosol	catalytic activity;nucleotide binding	Pf00117, Pf00733, Pf00958, Pf01171, Pf02540, Pf03054, Pf06508, Pf07722	8833	ENSG00000163655.15	GMPS	3	Metabolic pathways; Purine metabolism; Drug metabolism - other enzymes	Purine ribonucleoside monophosphate biosynthesis		7	0	571.6	529.9	579.6	593.2	592.4	568.8	620.8
High	Master Protein	Q93009	Ubiquitin carboxyl-terminal hydrolase 7 OS=Homo sapiens OX=9606 GN=USP7 PE=1 SV=2	0	204.397	53	49	144	49	1102	128.2	5.55	433.08	49	cell organization and biogenesis;development;metabolic process;regulation of biological process;response to stimulus	chromosome;cytoplasm;cytosol;nucleus	catalytic activity;protein binding	Pf00443, Pf00917, Pf12436, Pf13423, Pf14533	7874	ENSG00000187555.14	USP7	16	Herpes simplex infection; FoxO signaling pathway; Epstein-Barr virus infection; Viral carcinogenesis	Synthesis of active ubiquitin: roles of E1 and E2 enzymes; Ub-specific processing proteases; Gap-filling DNA repair synthesis and ligation in TC-NER; Regulation of TP53 Degradation; Dual incision in TC-NER; Formation of TC-NER Pre-Incision Complex; Regulation of PTEN localization	Regulation of toll-like receptor signaling pathway	29	0	554.8	494.2	586.2	558.2	552.8	547.4	578
High	Master Protein	P28331	NADH-ubiquinone oxidoreductase 75 kDa subunit, mitochondrial OS=Homo sapiens OX=9606 GN=NDUFS1 PE=1 SV=3	0	203.073	69	37	129	37	727	79.4	6.23	395.71	37	cell organization and biogenesis;metabolic process;transport	membrane;mitochondrion;organelle lumen	catalytic activity;metal ion binding;protein binding	Pf00111, Pf00384, Pf09326, Pf10588, Pf13510	4719	ENSG00000283447.1; ENSG00000023228.13	NDUFS1	2; CHR_HSCHR2_6_CTG7_2	Metabolic pathways; Alzheimer's disease; Non-alcoholic fatty liver disease (NAFLD); Parkinson's disease; Oxidative phosphorylation; Huntington's disease	Complex I biogenesis	Electron Transport Chain; Oxidative phosphorylation	13	0	475.1	521.8	456.6	401.5	479.7	511.9	493.7
High	Master Protein	P31939	Bifunctional purine biosynthesis protein PURH OS=Homo sapiens OX=9606 GN=ATIC PE=1 SV=3	0	202.004	79	38	158	38	592	64.6	6.71	512.04	38	metabolic process;response to stimulus	cytosol;membrane;mitochondrion	catalytic activity;protein binding	Pf01808, Pf02142	471	ENSG00000138363.14	ATIC	2	One carbon pool by folate; Purine metabolism; Metabolic pathways; Antifolate resistance	Purine ribonucleoside monophosphate biosynthesis	One Carbon Metabolism	9	0	546.6	499.3	536.8	561	550.1	525.6	565.7
High	Master Protein	P11388	DNA topoisomerase 2-alpha OS=Homo sapiens OX=9606 GN=TOP2A PE=1 SV=3	0	202	39	57	129	41	1531	174.3	8.72	339.69	57	cell differentiation;cell division;cell organization and biogenesis;metabolic process;regulation of biological process;response to stimulus	chromosome;cytoplasm;nucleus	catalytic activity;DNA binding;metal ion binding;nucleotide binding;protein binding;RNA binding	Pf00204, Pf00521, Pf01751, Pf02518, Pf08070	7153	ENSG00000131747.14	TOP2A	17	Platinum drug resistance	SUMOylation of DNA replication proteins; Transcription of E2F targets under negative control by DREAM complex	Gastric Cancer Network 1; Gastric cancer network 2; Retinoblastoma (RB) in Cancer	14	0	339.6	304.4	319.6	330.8	308.4	284	279.6
High	Master Protein	Q92922	SWI/SNF complex subunit SMARCC1 OS=Homo sapiens OX=9606 GN=SMARCC1 PE=1 SV=3	0	200.761	42	45	160	36	1105	122.8	5.76	434.71	45	cell organization and biogenesis;metabolic process;regulation of biological process;response to stimulus	chromosome;cytoplasm;nucleus	DNA binding;protein binding	Pf04433	6599	ENSG00000173473.10	SMARCC1	3		RUNX1 interacts with co-factors whose precise effect on RUNX1 targets is not known; RMTs methylate histone arginines		8	12	866.1	879.2	898.7	712.6	782	839.7	850.5
High	Master Protein	P24928	DNA-directed RNA polymerase II subunit RPB1 OS=Homo sapiens OX=9606 GN=POLR2A PE=1 SV=2	0	199.998	33	57	110	57	1970	217	7.37	313.38	57	metabolic process;regulation of biological process;response to stimulus	cytoplasm;nucleus	catalytic activity;DNA binding;metal ion binding;protein binding;RNA binding	Pf00623, Pf04983, Pf04990, Pf04992, Pf04997, Pf04998, Pf05000	5430		POLR2A	17	Huntington's disease; Pyrimidine metabolism; Purine metabolism; Herpes simplex infection; RNA polymerase; Epstein-Barr virus infection; Metabolic pathways	Signaling by FGFR2 IIIa TM; RNA polymerase II transcribes snRNA genes; Abortive elongation of HIV-1 transcript in the absence of Tat; Tat-mediated HIV elongation arrest and recovery; Activation of anterior HOX genes in hindbrain development during early embryogenesis; Formation of HIV-1 elongation complex containing HIV-1 Tat; MicroRNA (miRNA) biogenesis; Formation of the HIV-1 Early Elongation C…	Eukaryotic Transcription Initiation; mRNA Processing	77	0	286.4	275	282.3	289.4	287.9	292.9	285.4
High	Master Protein	P55196-1	Isoform 2 of Afadin OS=Homo sapiens OX=9606 GN=AFDN	0	199.948	38	55	117	3	1816	205.5	6.77	323.08	55	cell communication;cell organization and biogenesis;regulation of biological process;response to stimulus	cytosol;membrane	protein binding	Pf00498, Pf00595, Pf00788, Pf01843	4301		MLLT4; AFDN	6			VEGFA-VEGFR2 Signaling Pathway	1	45	323.3	273.2	326.5	341.9	318.8	281.8	291.3
High	Master Protein	Q14152	Eukaryotic translation initiation factor 3 subunit A OS=Homo sapiens OX=9606 GN=EIF3A PE=1 SV=1	0	198.796	43	65	172	65	1382	166.5	6.79	427.25	65	cell organization and biogenesis;metabolic process;regulation of biological process	cytoplasm;cytosol;membrane;nucleus	protein binding;RNA binding;structural molecule activity	Pf01399	8661	ENSG00000107581.12	EIF3A	10	RNA transport	Formation of the ternary complex, and subsequently, the 43S complex; L13a-mediated translational silencing of Ceruloplasmin expression; Translation initiation complex formation; GTP hydrolysis and joining of the 60S ribosomal subunit; Formation of a pool of free 40S subunits; Ribosomal scanning and start codon recognition	Translation Factors	13	0	754.4	670.9	828.2	882.6	817.4	763.5	802.9
High	Master Protein	P50991	T-complex protein 1 subunit delta OS=Homo sapiens OX=9606 GN=CCT4 PE=1 SV=4	0	198.75	69	35	168	34	539	57.9	7.83	498.01	35	metabolic process;regulation of biological process;transport	cytoplasm;cytoskeleton;cytosol	nucleotide binding;protein binding;RNA binding	Pf00118	10575	ENSG00000115484.14	CCT4	2		BBSome-mediated cargo-targeting to cilium; Prefoldin mediated transfer of substrate to CCT/TriC; Cooperation of PDCL (PhLP1) and TRiC/CCT in G-protein beta folding; Association of TriC/CCT with target proteins during biosynthesis; Formation of tubulin folding intermediates by CCT/TriC; Folding of actin by CCT/TriC		13	0	573.2	542.4	620.5	655	601.3	594.6	617.6
High	Master Protein	Q92616	eIF-2-alpha kinase activator GCN1 OS=Homo sapiens OX=9606 GN=GCN1 PE=1 SV=6	0	198.369	26	61	100	61	2671	292.6	7.47	259.21	61	cell communication;metabolic process;regulation of biological process;response to stimulus	cytoplasm;cytosol;membrane;ribosome	enzyme regulator activity;protein binding;RNA binding	Pf12074, Pf13646	10985		GCN1L1; GCN1	12				0	0	240.2	143.3	249.1	295.1	229.2	151	161.2
High	Master Protein	O95347	Structural maintenance of chromosomes protein 2 OS=Homo sapiens OX=9606 GN=SMC2 PE=1 SV=2	0	196.742	50	58	143	58	1197	135.6	8.43	388.7	58	cell division;cell organization and biogenesis;metabolic process;regulation of biological process	chromosome;cytoplasm;cytosol;nucleus	catalytic activity;motor activity;nucleotide binding;protein binding	Pf01576, Pf02463, Pf04111, Pf05262, Pf05622, Pf06470, Pf08317, Pf09726, Pf09731, Pf10174, Pf10186, Pf12128, Pf12718, Pf13166, Pf13175, Pf13304, Pf13476, Pf13555, Pf13863, Pf14362, Pf15619	10592	ENSG00000136824.18	SMC2	9		Condensation of Prometaphase Chromosomes; Condensation of Prophase Chromosomes	Retinoblastoma (RB) in Cancer	8	0	585.8	551.1	634.4	614	617.3	586.4	600
High	Master Protein	Q96T37	RNA-binding protein 15 OS=Homo sapiens OX=9606 GN=RBM15 PE=1 SV=2	0	196.467	46	45	109	42	977	107.1	10.08	297.1	45	metabolic process;regulation of biological process	membrane;nucleus	protein binding;RNA binding	Pf00076, Pf07744, Pf13893, Pf14259	64783	ENSG00000162775.14	RBM15	1				0	3	334.2	368.2	336.4	309	330.1	355.3	348.6
High	Master Protein	O60313-2	Isoform 2 of Dynamin-like 120 kDa protein, mitochondrial OS=Homo sapiens OX=9606 GN=OPA1	0	196.238	49	48	114	48	997	115.8	7.87	352.77	48	cell death;cell organization and biogenesis;cellular component movement;cellular homeostasis;metabolic process;regulation of biological process;response to stimulus;transport	cytosol;membrane;mitochondrion	catalytic activity;metal ion binding;nucleotide binding;protein binding	Pf00350, Pf01926	4976	ENSG00000198836.8	OPA1	3				0	0	485	554.4	480.8	420.6	473.4	510.2	467.4
High	Master Protein	Q71U36	Tubulin alpha-1A chain OS=Homo sapiens OX=9606 GN=TUBA1A PE=1 SV=1	0	196.081	63	24	310	1	451	50.1	5.06	984.53	24	cell division;cell organization and biogenesis;regulation of biological process;transport	cytoplasm;cytoskeleton;cytosol;endosome;membrane;nucleus	catalytic activity;nucleotide binding;protein binding;structural molecule activity	Pf00091, Pf03953	7846	ENSG00000167552.13	TUBA1A	12	Apoptosis; Gap junction; Phagosome; Pathogenic Escherichia coli infection	COPI-independent Golgi-to-ER retrograde traffic; COPI-dependent Golgi-to-ER retrograde traffic; Carboxyterminal post-translational modifications of tubulin; Regulation of PLK1 Activity at G2/M Transition; Recruitment of NuMA to mitotic centrosomes; Hedgehog 'off' state; Loss of Nlp from mitotic centrosomes; Translocation of GLUT4 to the plasma membrane; Prefoldin mediated transfer of substrate to…	Pathogenic Escherichia coli infection; Parkin-Ubiquitin Proteasomal System pathway	73	7	133.2	115.4	127.6	153.5	144.5	134.6	144.6
High	Master Protein	P53396	ATP-citrate synthase OS=Homo sapiens OX=9606 GN=ACLY PE=1 SV=3	0	195.826	48	49	153	1	1101	120.8	7.33	440.76	49	metabolic process;regulation of biological process;transport	cytoplasm;cytosol;extracellular;membrane;organelle lumen	catalytic activity;metal ion binding;nucleotide binding;protein binding	Pf00285, Pf00549, Pf02629, Pf08442	47	ENSG00000131473.16	ACLY	17	Metabolic pathways; Citrate cycle (TCA cycle)	ChREBP activates metabolic gene expression; Fatty acyl-CoA biosynthesis; Neutrophil degranulation	Sterol Regulatory Element-Binding Proteins (SREBP) signalling; TCA Cycle and Deficiency of Pyruvate Dehydrogenase complex (PDHc); Fatty Acid Biosynthesis; Amino Acid metabolism	15	0	109	99.3	118.2	143.1	124.6	104.6	112.4
High	Master Protein	Q12931	Heat shock protein 75 kDa, mitochondrial OS=Homo sapiens OX=9606 GN=TRAP1 PE=1 SV=3	0	195.79	57	32	164	31	704	80.1	8.21	556.12	32	metabolic process;regulation of biological process;response to stimulus	membrane;mitochondrion;organelle lumen	nucleotide binding;protein binding;RNA binding	Pf00183, Pf02518, Pf13589	10131	ENSG00000126602.10	TRAP1	16		Respiratory electron transport	TNF alpha Signaling Pathway; TGF-beta Signaling Pathway	6	0	665.4	686.4	688.1	599.3	628.9	668.4	702.1
High	Master Protein	O00267	Transcription elongation factor SPT5 OS=Homo sapiens OX=9606 GN=SUPT5H PE=1 SV=1	0	195.465	48	43	107	1	1087	120.9	5.06	344.78	43	cell organization and biogenesis;development;metabolic process;regulation of biological process;response to stimulus	nucleus	DNA binding;protein binding;RNA binding	Pf00467, Pf03439, Pf04731, Pf07223, Pf11029, Pf11942, Pf12815	6829	ENSG00000196235.13	SUPT5H	19		RNA polymerase II transcribes snRNA genes; Abortive elongation of HIV-1 transcript in the absence of Tat; Tat-mediated HIV elongation arrest and recovery; Pausing and recovery of HIV elongation; Formation of HIV-1 elongation complex containing HIV-1 Tat; HIV elongation arrest and recovery; RNA Pol II CTD phosphorylation and interaction with CE; Formation of the HIV-1 Early Elongation Complex; TP5…	Initiation of transcription and translation elongation at the HIV-1 LTR; mRNA Processing	32	0	40.7	43.3	42.7	40.1	41.6	40.8	47.6
High	Master Protein	Q7L014	Probable ATP-dependent RNA helicase DDX46 OS=Homo sapiens OX=9606 GN=DDX46 PE=1 SV=2	0	194.732	49	50	149	50	1031	117.3	9.29	445.72	50	metabolic process;regulation of biological process	cytoplasm;membrane;nucleus	catalytic activity;nucleotide binding;RNA binding	Pf00270, Pf00271	9879	ENSG00000145833.15	DDX46	5	Spliceosome	mRNA Splicing - Major Pathway		5	0	527.6	481.1	536.9	544.9	518.8	509.5	505
High	Master Protein	P53396-2	Isoform 2 of ATP-citrate synthase OS=Homo sapiens OX=9606 GN=ACLY	0	194.169	48	49	151	1	1091	119.7	7.33	430.63	49	metabolic process;regulation of biological process;transport	cytoplasm;cytosol;extracellular;membrane;organelle lumen	catalytic activity;metal ion binding;nucleotide binding;protein binding	Pf00285, Pf00549, Pf02629, Pf08442	47	ENSG00000131473.16	ACLY	17			Sterol Regulatory Element-Binding Proteins (SREBP) signalling; TCA Cycle and Deficiency of Pyruvate Dehydrogenase complex (PDHc); Fatty Acid Biosynthesis; Amino Acid metabolism	4	48	543.5	406.8	590.6	655.4	550	436.9	504.5
High	Master Protein	O00267-2	Isoform 2 of Transcription elongation factor SPT5 OS=Homo sapiens OX=9606 GN=SUPT5H	0	193.901	48	43	104	1	1083	120.4	5.1	333.89	43	cell organization and biogenesis;development;metabolic process;regulation of biological process;response to stimulus	nucleus	DNA binding;protein binding;RNA binding	Pf00467, Pf03439, Pf04731, Pf07223, Pf11029, Pf11942, Pf12815	6829	ENSG00000196235.13	SUPT5H	19			Initiation of transcription and translation elongation at the HIV-1 LTR; mRNA Processing	2	40	334.7	349.4	325.9	319.9	345.4	338.6	337.6
High	Master Protein	O60506	Heterogeneous nuclear ribonucleoprotein Q OS=Homo sapiens OX=9606 GN=SYNCRIP PE=1 SV=2	0	193.755	62	30	220	2	623	69.6	8.59	658.15	30	cell differentiation;metabolic process;regulation of biological process;response to stimulus	cytoplasm;endoplasmic reticulum;membrane;nucleus;spliceosomal complex	protein binding;RNA binding	Pf00076, Pf13893, Pf14259	10492	ENSG00000135316.17	SYNCRIP	6				0	37	866	916.7	849.3	806.9	838.7	859.7	862.4
High	Master Protein	O95757	Heat shock 70 kDa protein 4L OS=Homo sapiens OX=9606 GN=HSPA4L PE=1 SV=3	0	193.714	56	41	131	37	839	94.5	5.88	391.05	41	metabolic process;response to stimulus	cytoplasm;cytosol;nucleus	nucleotide binding	Pf00012	22824	ENSG00000164070.11	HSPA4L	4	Protein processing in endoplasmic reticulum	Regulation of HSF1-mediated heat shock response		5	0	402.8	385.9	429.9	456	441.9	436.3	448.1
High	Master Protein	Q86XP3	ATP-dependent RNA helicase DDX42 OS=Homo sapiens OX=9606 GN=DDX42 PE=1 SV=1	0	192.916	57	39	123	39	938	102.9	7.02	367.86	39	metabolic process;regulation of biological process	cytoplasm;cytosol;membrane;nucleus	catalytic activity;nucleotide binding;protein binding;RNA binding	Pf00270, Pf00271, Pf13307	11325	ENSG00000198231.12	DDX42	17	Spliceosome	mRNA Splicing - Major Pathway; mRNA Splicing - Minor Pathway		6	0	415.3	459	405.8	421.4	454.8	488.6	475
High	Master Protein	P25205	DNA replication licensing factor MCM3 OS=Homo sapiens OX=9606 GN=MCM3 PE=1 SV=3	0	192.832	61	44	149	44	808	90.9	5.77	406.84	44	metabolic process	cytoplasm;membrane;nucleus	catalytic activity;DNA binding;nucleotide binding;protein binding	Pf00493, Pf01078, Pf07728, Pf14551	4172	ENSG00000112118.18	MCM3	6	DNA replication; Cell cycle	M/G1 Transition; Assembly of the pre-replicative complex; Unwinding of DNA; Regulation of DNA replication; Activation of ATR in response to replication stress; Activation of the pre-replicative complex; Orc1 removal from chromatin; Removal of licensing factors from origins	Cell Cycle; Retinoblastoma (RB) in Cancer; G1 to S cell cycle control; DNA Replication	26	0	627.7	605.7	629.2	661.4	627.6	600.6	624.5
High	Master Protein	P08133	Annexin A6 OS=Homo sapiens OX=9606 GN=ANXA6 PE=1 SV=3	0	192.753	66	45	176	45	673	75.8	5.6	508	45	cell organization and biogenesis;cellular homeostasis;regulation of biological process;response to stimulus;transport	cytoplasm;membrane;mitochondrion	metal ion binding;nucleotide binding;protein binding;transporter activity	Pf00191	309	ENSG00000197043.13	ANXA6	5		Smooth Muscle Contraction	Calcium Regulation in the Cardiac Cell; Prostaglandin Synthesis and Regulation	4	0	953.2	1123.8	936	838.5	949.6	883.5	946.8
High	Master Protein	Q02790	Peptidyl-prolyl cis-trans isomerase FKBP4 OS=Homo sapiens OX=9606 GN=FKBP4 PE=1 SV=3	0	192.612	67	30	178	30	459	51.8	5.43	487.45	30	cell organization and biogenesis;metabolic process;regulation of biological process;response to stimulus;transport	cytoplasm;cytoskeleton;cytosol;mitochondrion;nucleus	catalytic activity;nucleotide binding;protein binding;RNA binding	Pf00254, Pf00515, Pf07719, Pf13174, Pf13371, Pf13414, Pf13424, Pf13432, Pf14559	2288	ENSG00000004478.7	FKBP4	12	Estrogen signaling pathway	Attenuation phase; HSP90 chaperone cycle for steroid hormone receptors (SHR)	Androgen receptor signaling pathway	8	0	658.4	635.9	676.7	670.7	686.1	678	699.8
High	Master Protein	Q99832	T-complex protein 1 subunit eta OS=Homo sapiens OX=9606 GN=CCT7 PE=1 SV=2	0	191.376	65	32	162	32	543	59.3	7.65	518.71	32	metabolic process;regulation of biological process;transport	cytoplasm;cytosol;mitochondrion	nucleotide binding;protein binding	Pf00118	10574	ENSG00000135624.15	CCT7	2		Prefoldin mediated transfer of substrate to CCT/TriC; Cooperation of PDCL (PhLP1) and TRiC/CCT in G-protein beta folding; Association of TriC/CCT with target proteins during biosynthesis; Formation of tubulin folding intermediates by CCT/TriC; Folding of actin by CCT/TriC		9	0	550.7	526.7	555	584.3	562.2	566	615.2
High	Master Protein	Q9NZI8	Insulin-like growth factor 2 mRNA-binding protein 1 OS=Homo sapiens OX=9606 GN=IGF2BP1 PE=1 SV=2	0	191.279	58	36	207	33	577	63.4	9.2	574.28	36	cell proliferation;regulation of biological process;transport	cytoplasm;cytosol;nucleus	protein binding;RNA binding;translation regulator activity	Pf00013, Pf00076, Pf13014, Pf13893, Pf14259	10642	ENSG00000159217.9	IGF2BP1	17	MicroRNAs in cancer	MAPK6/MAPK4 signaling; Insulin-like Growth Factor-2 mRNA Binding Proteins (IGF2BPs/IMPs/VICKZs) bind RNA	Brain-Derived Neurotrophic Factor (BDNF) signaling pathway; eIF5A regulation in response to inhibition of the nuclear export system	8	5	888.6	996	867.8	823.1	890.7	912.1	897.8
High	Master Protein	P18583-6	Isoform E of Protein SON OS=Homo sapiens OX=9606 GN=SON	0	190.736	29	41	127	1	2108	228	5.4	345.39	41	cell organization and biogenesis;metabolic process;regulation of biological process		DNA binding;protein binding;RNA binding	Pf12526	6651	ENSG00000159140.19	SON	21				0	0	290.1	360	264.6	258.9	280.7	309.3	273.3
High	Master Protein	O75534-3	Isoform 3 of Cold shock domain-containing protein E1 OS=Homo sapiens OX=9606 GN=CSDE1	0	190.183	55	41	147	41	813	90.5	6.48	476.57	41	metabolic process;regulation of biological process	cytosol;Golgi;membrane	DNA binding;protein binding;RNA binding	Pf00313, Pf12901	7812	ENSG00000009307.15	CSDE1	1				0	0	477.8	520.1	470.8	494.5	523.7	531.7	519.8
High	Master Protein	P55196-2	Isoform 1 of Afadin OS=Homo sapiens OX=9606 GN=AFDN	0	189.993	40	51	109	1	1612	181.9	6.52	298.99	51	cell communication;cell organization and biogenesis;regulation of biological process;response to stimulus	cytosol;membrane	protein binding	Pf00498, Pf00595, Pf00788, Pf01843	4301		MLLT4; AFDN	6		Adherens junctions interactions	VEGFA-VEGFR2 Signaling Pathway	5	0	354.3	284.2	367	371.8	345.8	291	297.7
High	Master Protein	P40939	Trifunctional enzyme subunit alpha, mitochondrial OS=Homo sapiens OX=9606 GN=HADHA PE=1 SV=2	0	189.19	58	35	123	35	763	82.9	9.04	407.57	35	metabolic process;response to stimulus	membrane;mitochondrion	catalytic activity;nucleotide binding;protein binding	Pf00378, Pf00725, Pf02737	3030	ENSG00000084754.10	HADHA	2	Biosynthesis of unsaturated fatty acids; Lysine degradation; Fatty acid degradation; Tryptophan metabolism; Fatty acid elongation; Carbon metabolism; Butanoate metabolism; Fatty acid metabolism; Metabolic pathways; beta-Alanine metabolism; Propanoate metabolism; Valine, leucine and isoleucine degradation	Beta oxidation of hexanoyl-CoA to butanoyl-CoA; Beta oxidation of lauroyl-CoA to decanoyl-CoA-CoA; Beta oxidation of palmitoyl-CoA to myristoyl-CoA; Beta oxidation of myristoyl-CoA to lauroyl-CoA; Acyl chain remodeling of CL; Beta oxidation of decanoyl-CoA to octanoyl-CoA-CoA; mitochondrial fatty acid beta-oxidation of unsaturated fatty acids; Beta oxidation of octanoyl-CoA to hexanoyl-CoA	Fatty Acid Beta Oxidation; Mitochondrial LC-Fatty Acid Beta-Oxidation; Valproic acid pathway; Sudden Infant Death Syndrome (SIDS) Susceptibility Pathways	31	0	510.3	572.3	524.7	430.5	512.4	528.3	526.1
High	Master Protein	P00558	Phosphoglycerate kinase 1 OS=Homo sapiens OX=9606 GN=PGK1 PE=1 SV=3	0	188.943	71	26	199	22	417	44.6	8.1	624.83	26	cell differentiation;metabolic process;regulation of biological process;response to stimulus	cytoplasm;cytosol;membrane	catalytic activity;nucleotide binding;protein binding	Pf00162	5230	ENSG00000102144.13	PGK1	X	Biosynthesis of amino acids; HIF-1 signaling pathway; Metabolic pathways; Carbon metabolism; Glycolysis / Gluconeogenesis	Gluconeogenesis; Glycolysis	Cori Cycle; Photodynamic therapy-induced HIF-1 survival signaling; Glycolysis and Gluconeogenesis	13	5	908.6	877	896.1	892.6	873.9	849.6	927.8
High	Master Protein	P29144	Tripeptidyl-peptidase 2 OS=Homo sapiens OX=9606 GN=TPP2 PE=1 SV=4	0	188.893	47	51	124	51	1249	138.3	6.32	377.15	51	metabolic process	cytoplasm;cytosol;nucleus	catalytic activity;protein binding	Pf00082, Pf12580, Pf13739	7174	ENSG00000134900.11	TPP2	13		Antigen processing: Ubiquitination & Proteasome degradation		4	0	346.2	320.4	351.8	401.5	362.2	349.4	356.9
High	Master Protein	P54886	Delta-1-pyrroline-5-carboxylate synthase OS=Homo sapiens OX=9606 GN=ALDH18A1 PE=1 SV=2	0	188.014	57	37	143	1	795	87.2	7.12	423.87	37	metabolic process	cytoplasm;cytosol;membrane;mitochondrion	catalytic activity;nucleotide binding;protein binding;RNA binding	Pf00171, Pf00696	5832	ENSG00000059573.8	ALDH18A1	10	Biosynthesis of amino acids; Arginine and proline metabolism; Metabolic pathways	Amino acid synthesis and interconversion (transamination)	Amino Acid metabolism; Urea cycle and metabolism of amino groups	8	0	187.2	183.6	174.4	168.1	165.1	186	174.7
High	Master Protein	Q9Y4L1	Hypoxia up-regulated protein 1 OS=Homo sapiens OX=9606 GN=HYOU1 PE=1 SV=1	0	187.992	51	42	143	41	999	111.3	5.22	445.15	42	regulation of biological process;response to stimulus;transport	endoplasmic reticulum;extracellular;membrane;organelle lumen	nucleotide binding;protein binding	Pf00012	10525	ENSG00000280682.2; ENSG00000149428.18	HYOU1	11; CHR_HG2217_PATCH	Protein processing in endoplasmic reticulum	Scavenging by Class F Receptors; XBP1(S) activates chaperone genes		8	1	629.6	713.3	611.9	565.9	575.5	628.7	608.2
High	Master Protein	P30101	Protein disulfide-isomerase A3 OS=Homo sapiens OX=9606 GN=PDIA3 PE=1 SV=4	0	187.678	61	30	184	29	505	56.7	6.35	581.97	30	cellular homeostasis;metabolic process;regulation of biological process;response to stimulus;transport	cell surface;endoplasmic reticulum;membrane;nucleus;organelle lumen	catalytic activity;protein binding;RNA binding	Pf00085, Pf13098, Pf13848, Pf13899, Pf13905	2923	ENSG00000167004.12	PDIA3	15	Antigen processing and presentation; Protein processing in endoplasmic reticulum	ER-Phagosome pathway; Calnexin/calreticulin cycle; Antigen Presentation: Folding, assembly and peptide loading of class I MHC		13	0	758.5	789.1	720.8	663.2	711.8	692.1	727.5
High	Master Protein	Q96T23	Remodeling and spacing factor 1 OS=Homo sapiens OX=9606 GN=RSF1 PE=1 SV=2	0	187.553	41	49	125	49	1441	163.7	5.01	369.71	49	cell organization and biogenesis;metabolic process;regulation of biological process	nucleus	catalytic activity;metal ion binding;protein binding	Pf00628, Pf15612, Pf15613	51773	ENSG00000048649.13	RSF1	11		Deposition of new CENPA-containing nucleosomes at the centromere		4	0	419	486.6	404.9	393	427.5	452	425.6
High	Master Protein	P60842	Eukaryotic initiation factor 4A-I OS=Homo sapiens OX=9606 GN=EIF4A1 PE=1 SV=1	0	186.87	60	27	201	15	406	46.1	5.48	534.61	27	metabolic process;regulation of biological process	cytoplasm;cytosol;membrane;nucleus	catalytic activity;DNA binding;nucleotide binding;protein binding;RNA binding	Pf00270, Pf00271, Pf04851	1973	ENSG00000161960.14	EIF4A1	17	RNA transport	ISG15 antiviral mechanism; L13a-mediated translational silencing of Ceruloplasmin expression; Translation initiation complex formation; GTP hydrolysis and joining of the 60S ribosomal subunit; Deadenylation of mRNA; Ribosomal scanning and start codon recognition	Translation Factors; Interferon type I signaling pathways	20	17	586.7	585.3	611.2	659.8	623.3	651.2	670.7
High	Master Protein	Q8WUM4	Programmed cell death 6-interacting protein OS=Homo sapiens OX=9606 GN=PDCD6IP PE=1 SV=1	0	186.212	51	43	130	43	868	96	6.52	369.18	43	cell death;cell division;cell organization and biogenesis;regulation of biological process;transport	cytoplasm;cytoskeleton;cytosol;extracellular;membrane	protein binding	Pf03097, Pf08391, Pf13949	10015	ENSG00000170248.13	PDCD6IP	3	Endocytosis	Budding and maturation of HIV virion; Uptake and function of anthrax toxins		9	0	622.3	591.7	625	660.7	659	604.3	651.7
High	Master Protein	P31948	Stress-induced-phosphoprotein 1 OS=Homo sapiens OX=9606 GN=STIP1 PE=1 SV=1	0	186.202	63	37	212	37	543	62.6	6.8	571.02	37	response to stimulus	cytoplasm;cytosol;Golgi;nucleus	protein binding;RNA binding	Pf00515, Pf12895, Pf13414, Pf13424, Pf13432	10963	ENSG00000168439.16	STIP1	11	Prion diseases	HSP90 chaperone cycle for steroid hormone receptors (SHR)		4	0	812.5	888.6	830.4	931.4	848.2	937.4	931.2
High	Master Protein	P49736	DNA replication licensing factor MCM2 OS=Homo sapiens OX=9606 GN=MCM2 PE=1 SV=4	0	186.199	53	37	126	37	904	101.8	5.52	410.03	37	cell death;cell organization and biogenesis;metabolic process;response to stimulus	chromosome;cytoplasm;cytoskeleton;cytosol;nucleus	catalytic activity;DNA binding;metal ion binding;nucleotide binding;protein binding	Pf00493, Pf01078, Pf07728, Pf12619, Pf14551	4171	ENSG00000073111.13	MCM2	3	Cell cycle; DNA replication	M/G1 Transition; Assembly of the pre-replicative complex; Unwinding of DNA; Regulation of DNA replication; Activation of ATR in response to replication stress; Activation of the pre-replicative complex; Orc1 removal from chromatin; Removal of licensing factors from origins	Cell Cycle; G1 to S cell cycle control; DNA Replication	25	0	382.1	377.3	386.2	393	391.1	359.2	399.3
High	Master Protein	Q92576	PHD finger protein 3 OS=Homo sapiens OX=9606 GN=PHF3 PE=1 SV=3	0	185.403	32	48	82	48	2039	229.3	6.96	228.85	48	development;metabolic process		metal ion binding;protein binding	Pf00628, Pf07500, Pf07744	23469	ENSG00000118482.11	PHF3	6				0	0	230.9	239.4	237.8	224.6	233.2	239.3	226.5
High	Master Protein	Q96T88	E3 ubiquitin-protein ligase UHRF1 OS=Homo sapiens OX=9606 GN=UHRF1 PE=1 SV=1	0	185.235	60	34	127	33	793	89.8	7.56	382.55	34	cell organization and biogenesis;cell proliferation;metabolic process;regulation of biological process;response to stimulus	nucleus	catalytic activity;DNA binding;metal ion binding;nucleotide binding;protein binding	Pf00097, Pf00240, Pf00628, Pf02182, Pf11976, Pf12148, Pf13639, Pf13923, Pf14634	29128	ENSG00000276043.4	UHRF1	19		DNA methylation	Pathways Affected in Adenoid Cystic Carcinoma	4	1	410.3	443	412.7	368.6	390.8	410.8	386.4
High	Master Protein	P55265	Double-stranded RNA-specific adenosine deaminase OS=Homo sapiens OX=9606 GN=ADAR PE=1 SV=4	0	184.939	43	47	124	47	1226	136	8.65	349.6	47	cell differentiation;cell organization and biogenesis;defense response;metabolic process;regulation of biological process;response to stimulus;transport	cytoplasm;membrane;nucleus;spliceosomal complex	catalytic activity;DNA binding;metal ion binding;protein binding;RNA binding	Pf00035, Pf02137, Pf02295	103	ENSG00000160710.15	ADAR	1	Cytosolic DNA-sensing pathway; Measles; Influenza A	C6 deamination of adenosine; Interferon alpha/beta signaling; Formation of editosomes by ADAR proteins		12	0	432.7	394.1	446.2	429.3	414.4	384.4	398.8
High	Master Protein	P49750-3	Isoform 3 of YLP motif-containing protein 1 OS=Homo sapiens OX=9606 GN=YLPM1	0	184.848	36	53	102	1	1862	209.4	6.61	278.61	53	metabolic process;regulation of biological process	cytosol;nucleus	protein binding;RNA binding	Pf13207, Pf13671	56252		YLPM1	14				0	0
High	Master Protein	Q15154	Pericentriolar material 1 protein OS=Homo sapiens OX=9606 GN=PCM1 PE=1 SV=5	0	184.36	29	51	100	1	2024	228.4	5.02	255.06	51												0	0	30.5	36.1	30.6	30.3	34.4	34.5	33.3
High	Master Protein	Q8NFC6	Biorientation of chromosomes in cell division protein 1-like 1 OS=Homo sapiens OX=9606 GN=BOD1L1 PE=1 SV=2	0	183.594	24	55	86	54	3051	330.3	5.08	212.52	55	metabolic process;response to stimulus	chromosome		Pf05205	259282	ENSG00000038219.12	BOD1L1	4				0	1	101.6	99.6	104.9	114.4	106.3	115.3	104.2
High	Master Protein	Q07157	Tight junction protein ZO-1 OS=Homo sapiens OX=9606 GN=TJP1 PE=1 SV=3	0	183.535	32	46	95	45	1748	195.3	6.7	290.63	46	cell communication;cell organization and biogenesis;regulation of biological process;response to stimulus	cytoplasm;cytosol;membrane	protein binding	Pf00018, Pf00595, Pf00625, Pf00791, Pf07653, Pf13180	7082	ENSG00000104067.16	TJP1	15	Adherens junction; Epithelial cell signaling in Helicobacter pylori infection; Gap junction; Vibrio cholerae infection; Salmonella infection; Tight junction	c-src mediated regulation of Cx43 function and closure of gap junctions; Signaling by Hippo; RUNX1 regulates expression of components of tight junctions; Apoptotic cleavage of cell adhesion proteins		23	1	245.4	254.5	266.7	257.1	243.4	266.6	253.4
High	Master Protein	P19338	Nucleolin OS=Homo sapiens OX=9606 GN=NCL PE=1 SV=3	0	183.307	52	43	304	43	710	76.6	4.7	731.59	43	regulation of biological process;response to stimulus	cytoplasm;membrane;nucleus	DNA binding;protein binding;RNA binding	Pf00076, Pf13893, Pf14259	4691	ENSG00000115053.15	NCL	2	Pathogenic Escherichia coli infection	Major pathway of rRNA processing in the nucleolus and cytosol	Pathogenic Escherichia coli infection; VEGFA-VEGFR2 Signaling Pathway	7	0	1428.5	1552.5	1380	1372.7	1407.4	1417.7	1442.4
High	Master Protein	P33991	DNA replication licensing factor MCM4 OS=Homo sapiens OX=9606 GN=MCM4 PE=1 SV=5	0	182.714	49	36	136	35	863	96.5	6.74	434.96	36	metabolic process	membrane;nucleus	catalytic activity;DNA binding;nucleotide binding;protein binding	Pf00493, Pf07728, Pf14551	4173	ENSG00000104738.16	MCM4	8	DNA replication; Cell cycle	M/G1 Transition; Assembly of the pre-replicative complex; Unwinding of DNA; Regulation of DNA replication; Activation of ATR in response to replication stress; Activation of the pre-replicative complex; Orc1 removal from chromatin; Removal of licensing factors from origins	Cell Cycle; Gastric Cancer Network 1; Retinoblastoma (RB) in Cancer; G1 to S cell cycle control; DNA Replication	27	1	512.7	507.9	541.3	529.7	509.2	505.6	528.8
High	Master Protein	Q12830	Nucleosome-remodeling factor subunit BPTF OS=Homo sapiens OX=9606 GN=BPTF PE=1 SV=3	0	182.595	19	54	87	54	3046	338.1	6.54	226.7	54	cell organization and biogenesis;metabolic process;regulation of biological process;response to stimulus	cytoplasm;nucleus	catalytic activity;DNA binding;metal ion binding;protein binding	Pf00439, Pf00628, Pf02791, Pf15612	2186	ENSG00000171634.16	BPTF	17			Endoderm Differentiation	1	0	185.6	168.4	180.6	171.3	172.6	174.9	173.8
High	Master Protein	Q15154-5	Isoform 5 of Pericentriolar material 1 protein OS=Homo sapiens OX=9606 GN=PCM1	0	182.472	29	51	99	1	2016	227.6	5.03	247.57	51												0	42	151.4	157.3	150.7	164.7	165.1	187.6	164.7
High	Master Protein	P49790	Nuclear pore complex protein Nup153 OS=Homo sapiens OX=9606 GN=NUP153 PE=1 SV=2	0	182.198	37	43	112	43	1475	153.8	8.73	341.57	43	cell organization and biogenesis;metabolic process;regulation of biological process;transport	cytosol;membrane;nucleus	DNA binding;metal ion binding;protein binding;structural molecule activity;transporter activity	Pf00641, Pf08604, Pf10599	9972	ENSG00000124789.11	NUP153	6	RNA transport	Rev-mediated nuclear export of HIV RNA; ISG15 antiviral mechanism; NEP/NS2 Interacts with the Cellular Export Machinery; tRNA processing in the nucleus; Transcriptional regulation by small RNAs; Nuclear Pore Complex (NPC) Disassembly; Regulation of Glucokinase by Glucokinase Regulatory Protein; Vpr-mediated nuclear import of PICs; Regulation of HSF1-mediated heat shock response; snRNP Assembly; S…	TGF-beta Signaling Pathway	65	0	444.5	514.5	439.6	398.2	452.6	489.9	481.6
High	Master Protein	Q14697	Neutral alpha-glucosidase AB OS=Homo sapiens OX=9606 GN=GANAB PE=1 SV=3	0	181.708	42	37	130	37	944	106.8	6.14	383.83	37	metabolic process	endoplasmic reticulum;Golgi;membrane;organelle lumen	catalytic activity;RNA binding	Pf01055, Pf13802	23193	ENSG00000089597.16	GANAB	11	Metabolic pathways; Protein processing in endoplasmic reticulum; N-Glycan biosynthesis	Calnexin/calreticulin cycle		8	0	522.9	472.8	514.6	510.2	489.6	475	483.1
High	Master Protein	P12956	X-ray repair cross-complementing protein 6 OS=Homo sapiens OX=9606 GN=XRCC6 PE=1 SV=2	0	181.644	55	36	154	36	609	69.8	6.64	485.69	36	cell organization and biogenesis;defense response;metabolic process;regulation of biological process;response to stimulus;transport	chromosome;cytoplasm;cytosol;extracellular;membrane;nucleus;organelle lumen	catalytic activity;DNA binding;nucleotide binding;protein binding;RNA binding	Pf02037, Pf02735, Pf03730, Pf03731	2547	ENSG00000196419.12	XRCC6	22	Non-homologous end-joining	2-LTR circle formation; Neutrophil degranulation; IRF3-mediated induction of type I IFN; Nonhomologous End-Joining (NHEJ)	Non-homologous end joining	18	0	669.9	664	696.6	704.4	702.8	708	683.9
High	Master Protein	Q99798	Aconitate hydratase, mitochondrial OS=Homo sapiens OX=9606 GN=ACO2 PE=1 SV=2	0	181.465	55	36	125	36	780	85.4	7.61	391.63	36	metabolic process;response to stimulus	mitochondrion;organelle lumen	catalytic activity;metal ion binding	Pf00330, Pf00694	50	ENSG00000100412.15	ACO2	22	Glyoxylate and dicarboxylate metabolism; Citrate cycle (TCA cycle); 2-Oxocarboxylic acid metabolism; Carbon metabolism; Metabolic pathways; Biosynthesis of amino acids	Mitochondrial protein import; Metabolism of proteins; Citric acid cycle (TCA cycle)	Amino Acid metabolism; TCA Cycle	14	0	423.8	449.1	421.4	371.4	409.3	447.4	455.7
High	Master Protein	Q9BXP5-3	Isoform 3 of Serrate RNA effector molecule homolog OS=Homo sapiens OX=9606 GN=SRRT	0	180.766	42	41	148	40	875	100.5	6.01	412	41	cell proliferation;metabolic process;regulation of biological process;response to stimulus	cytoplasm	DNA binding;protein binding;RNA binding	Pf04959, Pf12066	51593	ENSG00000087087.18	SRRT	7				0	1	563.7	618.3	583.2	569.1	597	674.1	634.5
High	Master Protein	P11940	Polyadenylate-binding protein 1 OS=Homo sapiens OX=9606 GN=PABPC1 PE=1 SV=2	0	180.368	58	33	201	23	636	70.6	9.5	506.91	33	metabolic process;regulation of biological process	cytoplasm;cytosol;membrane;nucleus;spliceosomal complex	protein binding;RNA binding;translation regulator activity	Pf00076, Pf00658, Pf13893, Pf14259	26986	ENSG00000070756.15	PABPC1	8	RNA degradation; mRNA surveillance pathway; RNA transport	AUF1 (hnRNP D0) binds and destabilizes mRNA; L13a-mediated translational silencing of Ceruloplasmin expression; Regulation of expression of SLITs and ROBOs; Nonsense Mediated Decay (NMD) independent of the Exon Junction Complex (EJC); Translation initiation complex formation; Nonsense Mediated Decay (NMD) enhanced by the Exon Junction Complex (EJC); Deadenylation of mRNA	Translation Factors; Endoderm Differentiation	24	14	769.1	821.4	759.7	791	822.5	875	866.2
High	Master Protein	Q08378	Golgin subfamily A member 3 OS=Homo sapiens OX=9606 GN=GOLGA3 PE=1 SV=2	0	180.101	41	47	70	47	1498	167.3	5.44	201.12	47	metabolic process;regulation of biological process;transport	cytoplasm;cytosol;Golgi;membrane;nucleus	catalytic activity;motor activity;protein binding;structural molecule activity;transporter activity	Pf00038, Pf01576, Pf02463, Pf04111, Pf05557, Pf07888, Pf10186, Pf12128, Pf12325	2802	ENSG00000090615.14	GOLGA3	12				0	0	143.6	171.1	155.6	163.5	163.1	192.8	156.8
High	Master Protein	P17987	T-complex protein 1 subunit alpha OS=Homo sapiens OX=9606 GN=TCP1 PE=1 SV=1	0	179.697	68	30	143	30	556	60.3	6.11	417.3	30	cell organization and biogenesis;metabolic process;regulation of biological process;response to stimulus;transport	cytoplasm;cytoskeleton;cytosol;Golgi	nucleotide binding;protein binding;RNA binding	Pf00118	6950	ENSG00000120438.11	TCP1	6		BBSome-mediated cargo-targeting to cilium; Prefoldin mediated transfer of substrate to CCT/TriC; Gene and protein expression by JAK-STAT signaling after Interleukin-12 stimulation; Cooperation of PDCL (PhLP1) and TRiC/CCT in G-protein beta folding; Association of TriC/CCT with target proteins during biosynthesis; Folding of actin by CCT/TriC; Formation of tubulin folding intermediates by CCT/TriC…		18	0	584.7	538	629.1	684.8	639.7	607.3	631.9
High	Master Protein	Q15459	Splicing factor 3A subunit 1 OS=Homo sapiens OX=9606 GN=SF3A1 PE=1 SV=1	0	178.914	45	30	133	30	793	88.8	5.22	398.59	30	cell organization and biogenesis;metabolic process;regulation of biological process	nucleus;spliceosomal complex	protein binding;RNA binding	Pf00240, Pf01805, Pf12230, Pf14560	10291	ENSG00000099995.18	SF3A1	22	Spliceosome	mRNA Splicing - Major Pathway	mRNA Processing	6	0	696.9	847.6	680.8	686.6	720.8	849.4	744.6
High	Master Protein	P68104	Elongation factor 1-alpha 1 OS=Homo sapiens OX=9606 GN=EEF1A1 PE=1 SV=1	0	178.896	68	22	231	11	462	50.1	9.01	614.04	22	metabolic process;regulation of biological process;response to stimulus;transport	cytoplasm;cytoskeleton;cytosol;extracellular;membrane;nucleus;organelle lumen	catalytic activity;nucleotide binding;protein binding;RNA binding	Pf00009, Pf03143, Pf03144	1915	ENSG00000156508.17	EEF1A1	6	RNA transport; Legionellosis	Peptide chain elongation; Protein methylation; Neutrophil degranulation; HSF1 activation	Translation Factors	16	16	783.6	798.9	787.7	860.5	851.6	797	847.5
High	Master Protein	P05787	Keratin, type II cytoskeletal 8 OS=Homo sapiens OX=9606 GN=KRT8 PE=1 SV=7	0	178.315	67	36	140	28	483	53.7	5.59	391.12	36	cell death;cell differentiation;cell organization and biogenesis;regulation of biological process;response to stimulus	cytoplasm;cytoskeleton;cytosol;membrane;nucleus	catalytic activity;motor activity;protein binding;structural molecule activity	Pf00038, Pf01576, Pf13166, Pf15003	3856	ENSG00000170421.12	KRT8	12		Formation of the cornified envelope	Primary Focal Segmental Glomerulosclerosis FSGS	4	5	446.8	419.6	369.8	393.5	404.7	456.1	415.6
High	Master Protein	Q9H307	Pinin OS=Homo sapiens OX=9606 GN=PNN PE=1 SV=5	0	177.81	50	42	145	41	717	81.6	7.14	422.89	42												0	0	727.3	793.8	681.5	596.3	676.4	745	690.7
High	Master Protein	P52948	Nuclear pore complex protein Nup98-Nup96 OS=Homo sapiens OX=9606 GN=NUP98 PE=1 SV=4	0	177.503	28	46	119	46	1817	197.5	6.4	342.86	46	cell organization and biogenesis;metabolic process;regulation of biological process;transport	chromosome;cytosol;membrane;nucleus	catalytic activity;protein binding;RNA binding;structural molecule activity;transporter activity	Pf04096, Pf12110, Pf13634	4928	ENSG00000110713.15	NUP98	11	RNA transport; Influenza A			2	0	348.6	378.8	326.4	305.9	317.7	349.8	342.1
High	Master Protein	Q1KMD3	Heterogeneous nuclear ribonucleoprotein U-like protein 2 OS=Homo sapiens OX=9606 GN=HNRNPUL2 PE=1 SV=1	0	177.471	51	38	122	38	747	85.1	4.91	392.77	38		membrane;nucleus	protein binding;RNA binding	Pf00622, Pf02037, Pf08433, Pf13671	221092	ENSG00000214753.2	HNRNPUL2	11				0	0	735.9	824.1	720.5	656.7	714.6	762.3	746.5
High	Master Protein	P51610-4	Isoform 4 of Host cell factor 1 OS=Homo sapiens OX=9606 GN=HCFC1	0	177.055	29	43	106	3	2079	213.3	7.33	306.49	43	cell organization and biogenesis;metabolic process;regulation of biological process;response to stimulus	cytoplasm;membrane;nucleus	catalytic activity;protein binding	Pf01344, Pf13415, Pf13418, Pf13854, Pf13964	3054		HCFC1	X			Mitochondrial Gene Expression	1	39	372.7	352	384.1	362.6	357.4	364	396.5
High	Master Protein	P24752	Acetyl-CoA acetyltransferase, mitochondrial OS=Homo sapiens OX=9606 GN=ACAT1 PE=1 SV=1	0	175.836	66	20	133	20	427	45.2	8.85	452.57	20	cell organization and biogenesis;metabolic process;response to stimulus	membrane;mitochondrion;organelle lumen	catalytic activity;metal ion binding;protein binding	Pf00108, Pf00109, Pf02803	38	ENSG00000075239.13	ACAT1	11	Lysine degradation; Fatty acid degradation; Fatty acid metabolism; Glyoxylate and dicarboxylate metabolism; Synthesis and degradation of ketone bodies; Carbon metabolism; Butanoate metabolism; Tryptophan metabolism; Terpenoid backbone biosynthesis; Valine, leucine and isoleucine degradation; Metabolic pathways; Pyruvate metabolism; Propanoate metabolism	Synthesis of Ketone Bodies; Branched-chain amino acid catabolism; Utilization of Ketone Bodies	Fatty Acid Beta Oxidation; Synthesis and Degradation of Ketone Bodies; Tryptophan metabolism	23	0	416.9	492.4	397.8	390.6	385.7	474.2	421.9
High	Master Protein	P02545	Prelamin-A/C OS=Homo sapiens OX=9606 GN=LMNA PE=1 SV=1	0	175.663	64	41	145	40	664	74.1	7.02	425.45	41	cell organization and biogenesis;regulation of biological process;response to stimulus;transport	cytosol;membrane;nucleus	protein binding;structural molecule activity	Pf00038, Pf00932	4000	ENSG00000160789.19	LMNA	1	Hypertrophic cardiomyopathy (HCM); Dilated cardiomyopathy; Apoptosis; Arrhythmogenic right ventricular cardiomyopathy (ARVC)	Signaling by BRAF and RAF fusions; Breakdown of the nuclear lamina; XBP1(S) activates chaperone genes; Initiation of Nuclear Envelope Reformation; Clearance of Nuclear Envelope Membranes from Chromatin; Depolymerisation of the Nuclear Lamina; Deregulated CDK5 triggers multiple neurodegenerative pathways in Alzheimer's disease models	Arrhythmogenic Right Ventricular Cardiomyopathy; Adipogenesis; Fas Ligand (FasL) pathway and Stress induction of Heat Shock Proteins (HSP) regulation	33	0	634.1	742	610.6	573.7	628.8	724.1	689.1
High	Master Protein	Q9NU22	Midasin OS=Homo sapiens OX=9606 GN=MDN1 PE=1 SV=2	0	175.52	14	58	75	58	5596	632.4	5.68	196.87	58	cell organization and biogenesis;metabolic process	cytoplasm;cytoskeleton;cytosol;membrane;nucleus	catalytic activity;nucleotide binding;protein binding	Pf00004, Pf00092, Pf02367, Pf07726, Pf07728, Pf13401, Pf13671	23195	ENSG00000112159.11	MDN1	6	Ribosome biogenesis in eukaryotes			1	0	116.9	78.4	129.5	139.4	121.9	84.8	77.7
High	Master Protein	P50990	T-complex protein 1 subunit theta OS=Homo sapiens OX=9606 GN=CCT8 PE=1 SV=4	0	175.466	66	34	175	1	548	59.6	5.6	491.41	34	cell organization and biogenesis;metabolic process;regulation of biological process;transport	cytoplasm;cytoskeleton;cytosol;extracellular;organelle lumen	catalytic activity;nucleotide binding;protein binding	Pf00118	10694	ENSG00000156261.12	CCT8	21		BBSome-mediated cargo-targeting to cilium; Prefoldin mediated transfer of substrate to CCT/TriC; Cooperation of PDCL (PhLP1) and TRiC/CCT in G-protein beta folding; Association of TriC/CCT with target proteins during biosynthesis; Neutrophil degranulation; Folding of actin by CCT/TriC; Formation of tubulin folding intermediates by CCT/TriC		16	38	807.8	678.8	862.3	916.5	867.3	774.1	856.6
High	Master Protein	O60506-3	Isoform 3 of Heterogeneous nuclear ribonucleoprotein Q OS=Homo sapiens OX=9606 GN=SYNCRIP	0	175.461	60	27	213	1	562	62.6	7.56	623.67	27	cell differentiation;metabolic process;regulation of biological process;response to stimulus	endoplasmic reticulum;membrane;nucleus;spliceosomal complex	protein binding;RNA binding	Pf00076, Pf13893, Pf14259	10492	ENSG00000135316.17	SYNCRIP	6				0	0	187	204.8	184.7	177.3	183.6	175.5	192.9
High	Master Protein	Q9Y230	RuvB-like 2 OS=Homo sapiens OX=9606 GN=RUVBL2 PE=1 SV=3	0	175.275	63	29	141	29	463	51.1	5.64	427.25	29	cell organization and biogenesis;metabolic process;regulation of biological process;response to stimulus	cytoplasm;cytosol;membrane;nucleus	catalytic activity;DNA binding;nucleotide binding;protein binding	Pf00004, Pf03796, Pf06068, Pf13481	10856	ENSG00000183207.13	RUVBL2	19		HATs acetylate histones; Telomere Extension By Telomerase		8	0	606.6	646.2	616.7	604.1	637	655.5	651.2
High	Master Protein	Q96AE4	Far upstream element-binding protein 1 OS=Homo sapiens OX=9606 GN=FUBP1 PE=1 SV=3	0	175.218	63	32	155	2	644	67.5	7.61	428.13	32	metabolic process;regulation of biological process	nucleus	DNA binding;protein binding;RNA binding	Pf00013, Pf07650, Pf13014	8880	ENSG00000162613.16	FUBP1	1				0	32	399	435.6	392.6	393.1	414.1	435.5	421
High	Master Protein	P54886-2	Isoform Short of Delta-1-pyrroline-5-carboxylate synthase OS=Homo sapiens OX=9606 GN=ALDH18A1	0	174.655	56	37	134	1	793	87	7.12	402.2	37	metabolic process	cytoplasm;cytosol;membrane;mitochondrion	catalytic activity;metal ion binding;nucleotide binding;protein binding;RNA binding	Pf00036, Pf13499, Pf13833	5832	ENSG00000059573.8	ALDH18A1	10		Amino acid synthesis and interconversion (transamination)	Amino Acid metabolism; Urea cycle and metabolism of amino groups	5	37	470.4	506.7	466.2	430.6	465.6	457.8	482.7
High	Master Protein	P50990-2	Isoform 2 of T-complex protein 1 subunit theta OS=Homo sapiens OX=9606 GN=CCT8	0	174.296	69	34	174	1	529	57.6	5.39	491.6	34	cell organization and biogenesis;metabolic process;regulation of biological process;transport	cytoplasm;cytoskeleton;cytosol;extracellular;organelle lumen	catalytic activity;nucleotide binding;protein binding	Pf00118	10694	ENSG00000156261.12	CCT8	21				0	0	280.8	257.3	272	241.8	255	274.1	257.4
High	Master Protein	P07910-2	Isoform C1 of Heterogeneous nuclear ribonucleoproteins C1/C2 OS=Homo sapiens OX=9606 GN=HNRNPC	0	174.288	72	27	312	27	293	32.3	5.08	902.03	27	cell differentiation;cell organization and biogenesis;metabolic process;regulation of biological process	cytoskeleton;cytosol;extracellular;membrane;nucleus;spliceosomal complex	DNA binding;protein binding;RNA binding	Pf00076, Pf13893, Pf14259	3183	ENSG00000092199.17	HNRNPC	14			mRNA Processing	1	0	1125.8	1360.3	1062.1	987	1125.4	1298.7	1195.2
High	Master Protein	P34931	Heat shock 70 kDa protein 1-like OS=Homo sapiens OX=9606 GN=HSPA1L PE=1 SV=2	0	174.152	33	19	561	3	641	70.3	6.02	1404.08	19	cell organization and biogenesis;metabolic process;regulation of biological process;response to stimulus	cytosol;mitochondrion;organelle lumen	nucleotide binding;protein binding	Pf00012, Pf06723	3305	ENSG00000234258.6; ENSG00000204390.9	HSPA1L	6; CHR_HSCHR6_MHC_DBB_CTG1	Antigen processing and presentation; Toxoplasmosis; Epstein-Barr virus infection; Estrogen signaling pathway; MAPK signaling pathway; Endocytosis; Measles; Protein processing in endoplasmic reticulum; Spliceosome; Legionellosis; Longevity regulating pathway - multiple species; Influenza A	Attenuation phase; HSP90 chaperone cycle for steroid hormone receptors (SHR); Regulation of HSF1-mediated heat shock response	Parkin-Ubiquitin Proteasomal System pathway	20	0	75.8	82.8	79.7	74.7	86.4	84.6	75.4
High	Master Protein	Q14151	Scaffold attachment factor B2 OS=Homo sapiens OX=9606 GN=SAFB2 PE=1 SV=1	0	174.083	48	43	149	30	953	107.4	6.16	425.95	43	cell differentiation;metabolic process;regulation of biological process	cytoplasm;nucleus	DNA binding;protein binding;RNA binding	Pf00076, Pf02037, Pf13893, Pf14259	9667	ENSG00000130254.11	SAFB2	19				0	0	444.2	553.2	448.8	413.5	430	527.3	451.1
High	Master Protein	O75179	Ankyrin repeat domain-containing protein 17 OS=Homo sapiens OX=9606 GN=ANKRD17 PE=1 SV=3	0	174.054	23	45	71	27	2603	274.1	6.52	208.79	45	defense response;regulation of biological process;response to stimulus	chromosome;cytoplasm;membrane;nucleus	protein binding;RNA binding	Pf00013, Pf00023, Pf05109, Pf07223, Pf12796, Pf13014, Pf13606, Pf13637, Pf13857	26057	ENSG00000132466.18	ANKRD17	4				0	15	129.2	121.9	136.9	140	142.1	131.3	135.8
High	Master Protein	P12277	Creatine kinase B-type OS=Homo sapiens OX=9606 GN=CKB PE=1 SV=1	0	173.414	80	20	227	20	381	42.6	5.59	713.17	20	cellular homeostasis;metabolic process	cytoplasm;cytosol;mitochondrion;nucleus	catalytic activity;nucleotide binding;protein binding	Pf00217, Pf02807	1152	ENSG00000166165.12	CKB	14	Metabolic pathways; Arginine and proline metabolism	Creatine metabolism	Urea cycle and metabolism of amino groups	7	0	648	602	647.2	641.7	659.6	622.2	669.4
High	Master Protein	P21796	Voltage-dependent anion-selective channel protein 1 OS=Homo sapiens OX=9606 GN=VDAC1 PE=1 SV=2	0	173.301	87	21	204	20	283	30.8	8.54	703.6	21	cell communication;cell death;cell differentiation;defense response;metabolic process;regulation of biological process;response to stimulus;transport	membrane;mitochondrion;nucleus	protein binding;transporter activity	Pf01459	7416	ENSG00000213585.10	VDAC1	5	Huntington's disease; Influenza A; NOD-like receptor signaling pathway; HTLV-I infection; cGMP-PKG signaling pathway; Calcium signaling pathway; Parkinson's disease	Mitochondrial calcium ion transport; Ub-specific processing proteases; Mitochondrial protein import; Pink/Parkin Mediated Mitophagy		16	1	666.6	768.4	666.4	555.7	640	710.2	658.5
High	Master Protein	P51610	Host cell factor 1 OS=Homo sapiens OX=9606 GN=HCFC1 PE=1 SV=2	0	173.264	29	41	104	1	2035	208.6	7.46	309.28	41	cell organization and biogenesis;metabolic process;regulation of biological process;response to stimulus	cytoplasm;membrane;nucleus	catalytic activity;protein binding	Pf01344, Pf13415, Pf13418, Pf13854, Pf13964	3054	ENSG00000172534.13	HCFC1	X	Herpes simplex infection	Transcriptional activation of mitochondrial biogenesis; HATs acetylate histones; UCH proteinases	Mitochondrial Gene Expression	12	0	24.8	25.5	26.8	25.7	23.4	22	22.5
High	Master Protein	O60264	SWI/SNF-related matrix-associated actin-dependent regulator of chromatin subfamily A member 5 OS=Homo sapiens OX=9606 GN=SMARCA5 PE=1 SV=1	0	173.161	45	46	116	34	1052	121.8	8.09	336.46	46	cell organization and biogenesis;metabolic process;regulation of biological process	chromosome;nucleus	catalytic activity;DNA binding;nucleotide binding;protein binding	Pf00176, Pf00270, Pf00271, Pf04851, Pf09110, Pf09111, Pf11496	8467	ENSG00000153147.5	SMARCA5	4		Recruitment and ATM-mediated phosphorylation of repair and signaling proteins at DNA double strand breaks; NoRC negatively regulates rRNA expression; B-WICH complex positively regulates rRNA expression; Deposition of new CENPA-containing nucleosomes at the centromere		14	11	529.5	419.1	565.7	540.8	503.1	403.8	427.8
High	Master Protein	Q13439	Golgin subfamily A member 4 OS=Homo sapiens OX=9606 GN=GOLGA4 PE=1 SV=1	0	172.66	26	53	76	53	2230	261	5.39	191.62	53	cell organization and biogenesis;regulation of biological process;transport	cytoplasm;cytosol;Golgi;membrane	protein binding	Pf01465, Pf09731, Pf12128	2803	ENSG00000144674.16	GOLGA4	3		Retrograde transport at the Trans-Golgi-Network		4	0	171.8	186.5	175.3	170.6	184.5	195.8	180.9
High	Master Protein	Q5JRA6	Transport and Golgi organization protein 1 homolog OS=Homo sapiens OX=9606 GN=MIA3 PE=1 SV=1	0	172.6	32	53	105	53	1907	213.6	4.84	296	53	cell organization and biogenesis;metabolic process;regulation of biological process;response to stimulus;transport	endoplasmic reticulum;membrane;organelle lumen	protein binding;transporter activity	Pf02463, Pf04156, Pf06409, Pf07653, Pf09726, Pf13166	375056	ENSG00000154305.16	MIA3	1		Post-translational protein phosphorylation; Regulation of Insulin-like Growth Factor (IGF) transport and uptake by Insulin-like Growth Factor Binding Proteins (IGFBPs); Cargo concentration in the ER		10	0	261.3	275.8	264.2	260.8	269.2	261.7	263
High	Master Protein	Q9P258	Protein RCC2 OS=Homo sapiens OX=9606 GN=RCC2 PE=1 SV=2	0	172.43	69	28	138	28	522	56	8.78	432.3	28	cell division;cell organization and biogenesis;regulation of biological process;response to stimulus	chromosome;cytoplasm;cytoskeleton;cytosol;membrane;nucleus	protein binding;RNA binding	Pf00415, Pf13540	55920	ENSG00000281540.2; ENSG00000179051.13	RCC2	1; CHR_HG2095_PATCH		Amplification of signal from unattached kinetochores via a MAD2 inhibitory signal; Separation of Sister Chromatids; Resolution of Sister Chromatid Cohesion; RHO GTPases Activate Formins		16	0	635.2	623.3	643	631.5	652.3	647.2	661.8
High	Master Protein	Q14566	DNA replication licensing factor MCM6 OS=Homo sapiens OX=9606 GN=MCM6 PE=1 SV=1	0	172.104	56	44	147	44	821	92.8	5.41	417.8	44	metabolic process	nucleus	catalytic activity;DNA binding;nucleotide binding;protein binding	Pf00493, Pf01078, Pf07728, Pf14551	4175	ENSG00000076003.4	MCM6	2	DNA replication; Cell cycle	M/G1 Transition; Assembly of the pre-replicative complex; Unwinding of DNA; Regulation of DNA replication; Activation of ATR in response to replication stress; Activation of the pre-replicative complex; Orc1 removal from chromatin; Removal of licensing factors from origins	Cell Cycle; Retinoblastoma (RB) in Cancer; G1 to S cell cycle control; DNA Replication	26	0	447.1	441.2	465	481.4	459.5	445.3	472.4
High	Master Protein	P78347	General transcription factor II-I OS=Homo sapiens OX=9606 GN=GTF2I PE=1 SV=2	0	172.03	53	43	127	43	998	112.3	6.39	366.84	43	cellular homeostasis;metabolic process;regulation of biological process;response to stimulus	cytoplasm;membrane;nucleus	DNA binding;protein binding	Pf02946	2969	ENSG00000263001.5	GTF2I	7	Basal transcription factors; cGMP-PKG signaling pathway; Herpes simplex infection		B Cell Receptor Signaling Pathway	4	0	520	525.8	558.4	506.3	532.9	545.8	519
High	Master Protein	Q14966	Zinc finger protein 638 OS=Homo sapiens OX=9606 GN=ZNF638 PE=1 SV=2	0	171.657	31	51	105	51	1978	220.5	6.38	285.97	51	metabolic process;regulation of biological process	cytoplasm;nucleus	DNA binding;metal ion binding;RNA binding	Pf00076, Pf12171, Pf13893, Pf14259	27332	ENSG00000075292.18	ZNF638	2		Transcriptional regulation of white adipocyte differentiation		2	0	290.3	317.5	278.8	304.9	298.6	319.8	288.8
High	Master Protein	Q8TAQ2	SWI/SNF complex subunit SMARCC2 OS=Homo sapiens OX=9606 GN=SMARCC2 PE=1 SV=1	0	171.445	37	42	122	33	1214	132.8	5.69	336.96	42	cell organization and biogenesis;metabolic process;regulation of biological process	nucleus	DNA binding;protein binding	Pf04433	6601	ENSG00000139613.11	SMARCC2	12		RUNX1 interacts with co-factors whose precise effect on RUNX1 targets is not known; RMTs methylate histone arginines		8	0	388.6	398.8	382.2	335.1	352.7	380.8	383.1
High	Master Protein	Q9BQE3	Tubulin alpha-1C chain OS=Homo sapiens OX=9606 GN=TUBA1C PE=1 SV=1	0	171.18	63	24	247	3	449	49.9	5.1	743.38	24	cell division;cell organization and biogenesis;transport	cytoplasm;cytoskeleton;nucleus	catalytic activity;nucleotide binding;protein binding;structural molecule activity	Pf00091, Pf03953	84790	ENSG00000167553.15	TUBA1C	12	Pathogenic Escherichia coli infection; Apoptosis; Gap junction; Phagosome	COPI-independent Golgi-to-ER retrograde traffic; COPI-dependent Golgi-to-ER retrograde traffic; Carboxyterminal post-translational modifications of tubulin; Recruitment of NuMA to mitotic centrosomes; Hedgehog 'off' state; Translocation of GLUT4 to the plasma membrane; Prefoldin mediated transfer of substrate to CCT/TriC; Microtubule-dependent trafficking of connexons from Golgi to the plasma mem…	Pathogenic Escherichia coli infection; Parkin-Ubiquitin Proteasomal System pathway	66	27	840.3	747.1	866.1	986.3	901.7	882.9	935.8
High	Master Protein	Q9UQ80	Proliferation-associated protein 2G4 OS=Homo sapiens OX=9606 GN=PA2G4 PE=1 SV=3	0	170.754	62	23	151	3	394	43.8	6.55	397.59	23	cell proliferation;metabolic process;regulation of biological process;transport	cytoplasm;extracellular;membrane;nucleus;organelle lumen	DNA binding;protein binding;RNA binding	Pf00557	5036	ENSG00000170515.13	PA2G4	12		Neutrophil degranulation		3	26	565.8	642.9	580.5	663.4	612.5	657	608.1
High	Master Protein	P13797	Plastin-3 OS=Homo sapiens OX=9606 GN=PLS3 PE=1 SV=4	0	170.706	54	34	131	30	630	70.8	5.6	407.26	34	cell organization and biogenesis	cytoplasm;cytosol;membrane	metal ion binding;protein binding	Pf00036, Pf00307, Pf13499	5358	ENSG00000102024.17	PLS3	X				0	4	635.3	525.4	660.7	682.4	649.9	580.2	647
High	Master Protein	Q14203	Dynactin subunit 1 OS=Homo sapiens OX=9606 GN=DCTN1 PE=1 SV=3	0	170.693	42	43	101	43	1278	141.6	5.81	284.42	43	cell division;cell organization and biogenesis;cellular component movement;metabolic process;regulation of biological process;transport	chromosome;cytoplasm;cytoskeleton;cytosol;membrane;nucleus	catalytic activity;motor activity;protein binding	Pf00261, Pf01302, Pf04111, Pf05622, Pf05667, Pf06160, Pf08317, Pf12128, Pf12329, Pf12455, Pf13166, Pf13514, Pf15035	1639	ENSG00000204843.12	DCTN1	2	Huntington's disease; Vasopressin-regulated water reabsorption	COPI-independent Golgi-to-ER retrograde traffic; COPI-mediated anterograde transport; XBP1(S) activates chaperone genes; MHC class II antigen presentation; HSP90 chaperone cycle for steroid hormone receptors (SHR)		22	0	276.9	259.6	297.8	307.2	282	279.5	289.8
High	Master Protein	Q9BTC0	Death-inducer obliterator 1 OS=Homo sapiens OX=9606 GN=DIDO1 PE=1 SV=5	0	169.81	33	49	70	49	2240	243.7	7.88	207.01	49	cell death;metabolic process;regulation of biological process;response to stimulus	cytoplasm;cytoskeleton;nucleus	metal ion binding;protein binding;RNA binding	Pf00628, Pf07500, Pf07744, Pf09770	11083	ENSG00000101191.16	DIDO1	20				0	0	157.1	132.7	145.5	140.9	144.2	137.3	147.8
High	Master Protein	P49588	Alanine--tRNA ligase, cytoplasmic OS=Homo sapiens OX=9606 GN=AARS1 PE=1 SV=2	0	169.667	52	39	100	39	968	106.7	5.53	306.89	39	metabolic process;regulation of biological process	cytoplasm;cytosol;membrane;mitochondrion	catalytic activity;metal ion binding;nucleotide binding;RNA binding	Pf01411, Pf02272, Pf07973	16	ENSG00000090861.15	AARS	16	Aminoacyl-tRNA biosynthesis	Cytosolic tRNA aminoacylation		5	0	376.7	330.6	378.9	415.5	415.5	379	426.1
High	Master Protein	O15020	Spectrin beta chain, non-erythrocytic 2 OS=Homo sapiens OX=9606 GN=SPTBN2 PE=1 SV=3	0	169.65	26	52	76	44	2390	271.2	6.11	210.45	52	cell organization and biogenesis;cellular component movement;metabolic process;regulation of biological process;response to stimulus;transport	cytoplasm;cytoskeleton;cytosol;membrane	protein binding;structural molecule activity	Pf00169, Pf00307, Pf00435, Pf11971, Pf12128, Pf15410	6712	ENSG00000173898.11	SPTBN2	11		Interaction between L1 and Ankyrins; COPI-mediated anterograde transport; MHC class II antigen presentation; RAF/MAP kinase cascade; NCAM signaling for neurite out-growth; Interleukin-20 family signaling		23	0	81.7	66.4	86.2	85.5	78.7	75.5	78.1
High	Master Protein	P42166	Lamina-associated polypeptide 2, isoform alpha OS=Homo sapiens OX=9606 GN=TMPO PE=1 SV=2	0	168.825	62	34	116	22	694	75.4	7.66	356.15	34	regulation of biological process	chromosome;nucleus	DNA binding;protein binding	Pf03020, Pf08198, Pf11560	7112	ENSG00000120802.13	TMPO	12				0	14	419.1	431.9	405.6	415.9	425.3	421.4	468
High	Master Protein	O00410	Importin-5 OS=Homo sapiens OX=9606 GN=IPO5 PE=1 SV=4	0	168.637	47	36	91	34	1097	123.6	4.94	288.79	36	regulation of biological process;response to stimulus;transport	cytoplasm;membrane;nucleus	enzyme regulator activity;protein binding;RNA binding;transporter activity	Pf02985, Pf12755, Pf13513, Pf13646	3843	ENSG00000065150.18	IPO5	13		vRNP Assembly		6	2	395.5	246.4	436.8	523.1	383.4	273.7	296.2
High	Master Protein	Q14008	Cytoskeleton-associated protein 5 OS=Homo sapiens OX=9606 GN=CKAP5 PE=1 SV=3	0	168.618	28	49	84	49	2032	225.4	7.8	221.85	49	cell division;cell organization and biogenesis;regulation of biological process;transport	chromosome;cytoplasm;cytoskeleton;cytosol;membrane	protein binding	Pf12348	9793	ENSG00000175216.14	CKAP5	11		Regulation of PLK1 Activity at G2/M Transition; AURKA Activation by TPX2; Anchoring of the basal body to the plasma membrane; Recruitment of NuMA to mitotic centrosomes; Recruitment of mitotic centrosome proteins and complexes; Loss of Nlp from mitotic centrosomes; Amplification of signal from unattached kinetochores via a MAD2 inhibitory signal; Separation of Sister Chromatids; Resolution of Sis…		28	0	226.7	153	247.3	270.9	226.3	159	174
High	Master Protein	P53621	Coatomer subunit alpha OS=Homo sapiens OX=9606 GN=COPA PE=1 SV=2	0	168.561	43	43	91	43	1224	138.3	7.66	259.53	43	regulation of biological process;transport	cytoplasm;cytosol;extracellular;Golgi;membrane	protein binding;structural molecule activity	Pf00400, Pf04053, Pf06957	1314	ENSG00000122218.14	COPA	1		COPI-dependent Golgi-to-ER retrograde traffic; COPI-mediated anterograde transport		11	0	357.4	260.8	376.5	435.5	353.3	267	274.3
High	Master Protein	Q96AE4-2	Isoform 2 of Far upstream element-binding protein 1 OS=Homo sapiens OX=9606 GN=FUBP1	0	168.13	58	31	151	1	653	68.6	7.31	411.24	31	metabolic process;regulation of biological process	nucleus	DNA binding;protein binding;RNA binding	Pf00013, Pf07650, Pf13014	8880	ENSG00000162613.16	FUBP1	1				0	0	39.2	48.3	39.4	43.4	48.9	44.7	47.5
High	Master Protein	Q14160	Protein scribble homolog OS=Homo sapiens OX=9606 GN=SCRIB PE=1 SV=4	0	167.954	40	46	84	43	1630	174.8	5.07	240.43	46	cell communication;cell death;cell differentiation;cell organization and biogenesis;cell proliferation;cellular component movement;development;metabolic process;regulation of biological process;response to stimulus;transport	cytoplasm;membrane	catalytic activity;protein binding	Pf00595, Pf12799, Pf13180, Pf13855, Pf14580	23513		SCRIB	8	Viral carcinogenesis; Hippo signaling pathway	Asymmetric localization of PCP proteins	Human Thyroid Stimulating Hormone (TSH) signaling pathway	8	2	168.4	160.2	167.7	150	167.2	155.1	157.5
High	Master Protein	O94906	Pre-mRNA-processing factor 6 OS=Homo sapiens OX=9606 GN=PRPF6 PE=1 SV=1	0	167.685	56	46	104	46	941	106.9	8.25	276.14	46	cell organization and biogenesis;metabolic process;regulation of biological process	membrane;nucleus;spliceosomal complex	protein binding;RNA binding	Pf06424, Pf13414, Pf14559	24148	ENSG00000101161.7	PRPF6	20	Spliceosome	mRNA Splicing - Major Pathway; mRNA Splicing - Minor Pathway	mRNA Processing	7	0	272.1	249.1	255.4	276.4	271.4	233.4	217.1
High	Master Protein	P15311	Ezrin OS=Homo sapiens OX=9606 GN=EZR PE=1 SV=4	0	167.42	62	46	152	31	586	69.4	6.27	405.7	46	cell differentiation;cell organization and biogenesis;cellular component movement;metabolic process;regulation of biological process;response to stimulus;transport	cytoplasm;cytoskeleton;cytosol;endosome;membrane	protein binding;RNA binding	Pf00373, Pf00769, Pf09379, Pf09380	7430	ENSG00000092820.17	EZR	6	Gastric acid secretion; Pathogenic Escherichia coli infection; Regulation of actin cytoskeleton; MicroRNAs in cancer; Leukocyte transendothelial migration; Proteoglycans in cancer	Netrin-1 signaling; Recycling pathway of L1	Pathogenic Escherichia coli infection; AGE/RAGE pathway; VEGFA-VEGFR2 Signaling Pathway; Regulation of Actin Cytoskeleton	15	17	768.9	763.8	723.6	734.8	751.9	760.9	831.4
High	Master Protein	P34897	Serine hydroxymethyltransferase, mitochondrial OS=Homo sapiens OX=9606 GN=SHMT2 PE=1 SV=3	0	167.417	65	31	149	29	504	56	8.53	449.5	31	cell organization and biogenesis;metabolic process;regulation of biological process;response to stimulus	cytoplasm;cytoskeleton;membrane;mitochondrion;nucleus;organelle lumen	catalytic activity;protein binding	Pf00464	6472	ENSG00000182199.10	SHMT2	12	Metabolic pathways; Antifolate resistance; One carbon pool by folate; Glycine, serine and threonine metabolism; Glyoxylate and dicarboxylate metabolism; Biosynthesis of amino acids; Carbon metabolism	Metabolism of folate and pterines	Vitamin B12 Metabolism; Folate Metabolism; One Carbon Metabolism; Trans-sulfuration and one carbon metabolism; One carbon metabolism and related pathways	16	3	499.9	584.4	487	445	468.1	545.4	489.3
High	Master Protein	Q9NTJ3	Structural maintenance of chromosomes protein 4 OS=Homo sapiens OX=9606 GN=SMC4 PE=1 SV=2	0	166.788	39	45	115	45	1288	147.1	6.79	322.84	45	cell division;cell organization and biogenesis;metabolic process	chromosome;cytoplasm;cytosol;nucleus	nucleotide binding;protein binding	Pf02463, Pf04012, Pf04111, Pf04156, Pf06470, Pf12128, Pf13166, Pf13304, Pf13476, Pf13555	10051	ENSG00000113810.15	SMC4	3		Condensation of Prometaphase Chromosomes; Condensation of Prophase Chromosomes		7	0	387.2	369.3	422.5	450.8	425.2	414.7	406
High	Master Protein	P51659	Peroxisomal multifunctional enzyme type 2 OS=Homo sapiens OX=9606 GN=HSD17B4 PE=1 SV=3	0	165.297	56	33	115	33	736	79.6	8.84	399.75	33	cell differentiation;metabolic process	membrane;mitochondrion;organelle lumen	catalytic activity;protein binding	Pf00106, Pf01575, Pf02036, Pf08659, Pf13452, Pf13561, Pf14864	3295	ENSG00000133835.14	HSD17B4	5	Primary bile acid biosynthesis; Peroxisome; Metabolic pathways	Beta-oxidation of pristanoyl-CoA; Synthesis of bile acids and bile salts via 7alpha-hydroxycholesterol; alpha-linolenic acid (ALA) metabolism; Beta-oxidation of very long chain fatty acids	Steroid Biosynthesis	16	0	608.3	595.8	584.9	526.1	555.5	542.1	591.3
High	Master Protein	Q5SW79	Centrosomal protein of 170 kDa OS=Homo sapiens OX=9606 GN=CEP170 PE=1 SV=1	0	165.093	37	49	91	48	1584	175.2	7.11	254.2	49		cytoplasm;cytoskeleton;cytosol;membrane	protein binding	Pf00498, Pf15308	9859	ENSG00000276725.4; ENSG00000143702.15	CEP170	1; CHR_HSCHR1_3_CTG32_1				0	1	188.8	179.6	191.5	195.6	203.4	208.3	213.2
High	Master Protein	P68366	Tubulin alpha-4A chain OS=Homo sapiens OX=9606 GN=TUBA4A PE=1 SV=1	0	164.911	56	22	195	5	448	49.9	5.06	629.11	22	cell organization and biogenesis;regulation of biological process;transport	cytoplasm;cytoskeleton;cytosol;extracellular	catalytic activity;nucleotide binding;protein binding;structural molecule activity	Pf00091, Pf03953	7277	ENSG00000127824.13	TUBA4A	2	Pathogenic Escherichia coli infection; Phagosome; Apoptosis; Gap junction	COPI-independent Golgi-to-ER retrograde traffic; COPI-dependent Golgi-to-ER retrograde traffic; Carboxyterminal post-translational modifications of tubulin; Regulation of PLK1 Activity at G2/M Transition; Recruitment of NuMA to mitotic centrosomes; Hedgehog 'off' state; Loss of Nlp from mitotic centrosomes; Translocation of GLUT4 to the plasma membrane; Prefoldin mediated transfer of substrate to…	Pathogenic Escherichia coli infection; Parkin-Ubiquitin Proteasomal System pathway	76	0	161.7	160.5	174.2	179.6	186.8	181.4	186.7
High	Master Protein	Q13310-3	Isoform 3 of Polyadenylate-binding protein 4 OS=Homo sapiens OX=9606 GN=PABPC4	0	164.883	49	31	173	21	660	72.3	9.35	465.44	31	coagulation;metabolic process	cytoplasm;cytosol;nucleus	protein binding;RNA binding	Pf00076, Pf00658, Pf13893, Pf14259	8761	ENSG00000090621.13	PABPC4	1				0	0	518.3	526.3	528.5	504.9	528.2	520.1	557.9
High	Master Protein	P24821-4	Isoform 4 of Tenascin OS=Homo sapiens OX=9606 GN=TNC	0	164.866	29	43	82	1	2110	230.7	4.91	231.04	43	cell communication;cell differentiation;cell organization and biogenesis;metabolic process;regulation of biological process;response to stimulus	extracellular;membrane;organelle lumen	protein binding	Pf00041, Pf00147, Pf07974	3371		TNC	9			Focal Adhesion; TGF-beta Signaling Pathway	2	0	18.4	19	18.1	32.7	33.2	36.4	40.3
High	Master Protein	P35606	Coatomer subunit beta' OS=Homo sapiens OX=9606 GN=COPB2 PE=1 SV=2	0	164.674	53	38	99	38	906	102.4	5.27	285.53	38	transport	cytoplasm;cytosol;Golgi;membrane	protein binding;structural molecule activity	Pf00400, Pf04053	9276	ENSG00000184432.9	COPB2	3		COPI-dependent Golgi-to-ER retrograde traffic; COPI-mediated anterograde transport		11	0	303.3	275	324.6	355.9	318.9	296.3	300.3
High	Master Protein	P39880-3	Isoform 3 of Homeobox protein cut-like 1 OS=Homo sapiens OX=9606 GN=CUX1	0	164.64	36	49	96	26	1516	165.6	5.86	243.61	49	cell organization and biogenesis;cellular component movement;development;metabolic process;regulation of biological process;transport	cytoplasm;cytoskeleton;cytosol;Golgi;membrane;nucleus	catalytic activity;DNA binding;motor activity;protein binding	Pf00046, Pf00261, Pf00769, Pf01576, Pf02376, Pf02463, Pf04111, Pf04156, Pf05557, Pf05622, Pf05701, Pf05911, Pf06160, Pf07902, Pf07926, Pf09726, Pf09731, Pf09787, Pf10174, Pf10186, Pf11559, Pf12072, Pf12128, Pf12729, Pf13166, Pf13514, Pf13851, Pf14915, Pf15066, Pf15397, Pf15619	1523	ENSG00000257923.9	CUX1	7				0	18	227.5	244.3	229.2	227.7	238.7	258.1	238.7
High	Master Protein	P24821	Tenascin OS=Homo sapiens OX=9606 GN=TNC PE=1 SV=3	0	164.612	28	43	80	1	2201	240.7	4.89	226.66	43	cell communication;cell differentiation;cell organization and biogenesis;metabolic process;regulation of biological process;response to stimulus	extracellular;membrane;organelle lumen	protein binding	Pf00041, Pf00147, Pf07974	3371	ENSG00000041982.15	TNC	9	ECM-receptor interaction; MicroRNAs in cancer; PI3K-Akt signaling pathway; Focal adhesion	ECM proteoglycans; Post-translational protein phosphorylation; Integrin cell surface interactions; Regulation of Insulin-like Growth Factor (IGF) transport and uptake by Insulin-like Growth Factor Binding Proteins (IGFBPs); Syndecan interactions	Focal Adhesion; TGF-beta Signaling Pathway; Amplification and Expansion of Oncogenic Pathways as Metastatic Traits; TGF-B Signaling in Thyroid Cells for Epithelial-Mesenchymal Transition; Focal Adhesion-PI3K-Akt-mTOR-signaling pathway	18	34	109.4	122.5	106.7	167.5	181.3	203.9	190.1
High	Master Protein	A6NHR9	Structural maintenance of chromosomes flexible hinge domain-containing protein 1 OS=Homo sapiens OX=9606 GN=SMCHD1 PE=1 SV=2	0	164.372	31	54	94	54	2005	226.2	7.3	256.18	54	cell organization and biogenesis;regulation of biological process	chromosome	catalytic activity;nucleotide binding;protein binding	Pf06470, Pf13589	23347	ENSG00000101596.14	SMCHD1	18				0	0	191.6	188.1	217.9	228.2	217	224.4	196.4
High	Master Protein	Q7LBC6	Lysine-specific demethylase 3B OS=Homo sapiens OX=9606 GN=KDM3B PE=1 SV=2	0	164.131	33	38	59	38	1761	191.5	7.18	170.08	38	cell organization and biogenesis;metabolic process;regulation of biological process;response to stimulus	chromosome;nucleus	antioxidant activity;catalytic activity;DNA binding;metal ion binding	Pf02373	51780	ENSG00000120733.13	KDM3B	5		HDMs demethylate histones		3	0	217	199.5	225.1	214.2	229.6	210	230.9
High	Master Protein	Q9H2G2-2	Isoform 2 of STE20-like serine/threonine-protein kinase OS=Homo sapiens OX=9606 GN=SLK	0	164.116	43	45	103	42	1204	138.9	5.1	308.84	45	cell death;cell organization and biogenesis;metabolic process;regulation of biological process;response to stimulus	cytoplasm	catalytic activity;nucleotide binding;protein binding	Pf00069, Pf07714, Pf12474, Pf14531	9748	ENSG00000065613.13	SLK	10				0	3	392.8	380.3	402.4	423	427.3	414.5	413.6
High	Master Protein	O43290	U4/U6.U5 tri-snRNP-associated protein 1 OS=Homo sapiens OX=9606 GN=SART1 PE=1 SV=1	0	163.916	52	34	98	34	800	90.2	6.13	290.13	34	cell organization and biogenesis;metabolic process;regulation of biological process;response to stimulus	cytoplasm;cytosol;Golgi;nucleus;spliceosomal complex	protein binding;RNA binding	Pf03343	9092	ENSG00000175467.14	SART1	11	Spliceosome	mRNA Splicing - Major Pathway		5	0	315.6	347.2	313.3	315.6	313.4	343.1	318.1
High	Master Protein	Q9H2P0	Activity-dependent neuroprotector homeobox protein OS=Homo sapiens OX=9606 GN=ADNP PE=1 SV=1	0	163.826	41	40	104	40	1102	123.5	7.34	298.96	40	cell communication;metabolic process;regulation of biological process;response to stimulus	cytoplasm;nucleus	DNA binding;metal ion binding;protein binding	Pf00046, Pf12756, Pf13909	23394	ENSG00000101126.15	ADNP	20				0	0	401.5	400.4	388.9	378.3	389.2	451.1	437.7
High	Master Protein	P26358	DNA (cytosine-5)-methyltransferase 1 OS=Homo sapiens OX=9606 GN=DNMT1 PE=1 SV=2	0	163.115	36	49	99	1	1616	183.1	7.75	266.28	49	cell organization and biogenesis;metabolic process;regulation of biological process;response to stimulus	nucleus	catalytic activity;DNA binding;metal ion binding;nucleotide binding;protein binding;RNA binding	Pf00145, Pf01426, Pf02008, Pf06464, Pf12047	1786	ENSG00000130816.14	DNMT1	19	MicroRNAs in cancer; Cysteine and methionine metabolism; Metabolic pathways	PRC2 methylates histones and DNA; DNA methylation; NoRC negatively regulates rRNA expression	Trans-sulfuration pathway; One Carbon Metabolism; Retinoblastoma (RB) in Cancer; Trans-sulfuration and one carbon metabolism; Hematopoietic Stem Cell Gene Regulation by GABP alpha/beta Complex	14	0	79.5	78.9	86.7	57.1	65.5	77.1	77.1
High	Master Protein	Q08J23	RNA cytosine C(5)-methyltransferase NSUN2 OS=Homo sapiens OX=9606 GN=NSUN2 PE=1 SV=2	0	162.956	59	40	103	40	767	86.4	6.77	321.49	40	cell division;metabolic process	cytoplasm;cytoskeleton;nucleus	catalytic activity;RNA binding	Pf01189, Pf13659	54888	ENSG00000037474.14	NSUN2	5		tRNA modification in the nucleus and cytosol		3	0	345.4	351.3	339.5	348.9	373.9	391.7	368.5
High	Master Protein	Q16531	DNA damage-binding protein 1 OS=Homo sapiens OX=9606 GN=DDB1 PE=1 SV=1	0	162.813	43	41	112	41	1140	126.9	5.26	330.65	41	cell organization and biogenesis;metabolic process;regulation of biological process;response to stimulus	cytoplasm;nucleus	DNA binding;protein binding	Pf03178, Pf10433	1642	ENSG00000167986.13	DDB1	11	Nucleotide excision repair; Hepatitis B; Ubiquitin mediated proteolysis; Viral carcinogenesis	Formation of Incision Complex in GG-NER; DNA Damage Recognition in GG-NER; Gap-filling DNA repair synthesis and ligation in TC-NER; Recognition of DNA damage by PCNA-containing replication complex; Dual incision in TC-NER; Formation of TC-NER Pre-Incision Complex; Dual Incision in GG-NER; Neddylation		19	0	380.7	291.5	400.5	425.9	367.9	311.1	359.7
High	Master Protein	O15067	Phosphoribosylformylglycinamidine synthase OS=Homo sapiens OX=9606 GN=PFAS PE=1 SV=4	0	162.684	42	39	95	39	1338	144.6	5.76	299.01	39	metabolic process;response to stimulus	cytoplasm;cytosol	catalytic activity;metal ion binding;nucleotide binding	Pf00586, Pf02769, Pf13507	5198	ENSG00000178921.13	PFAS	17	Metabolic pathways; Purine metabolism	Purine ribonucleoside monophosphate biosynthesis		6	0	204.3	166.3	209.5	238.8	226.1	193.9	220.4
High	Master Protein	P46939	Utrophin OS=Homo sapiens OX=9606 GN=UTRN PE=1 SV=2	0	162.623	16	48	74	47	3433	394.2	5.33	192.04	48	cell organization and biogenesis;regulation of biological process;response to stimulus	cytoplasm;cytoskeleton;membrane	metal ion binding;protein binding	Pf00307, Pf00397, Pf00435, Pf00569, Pf09068, Pf09069, Pf11971	7402	ENSG00000152818.18	UTRN	6			Primary Focal Segmental Glomerulosclerosis FSGS	1	1	147.4	146.5	136.5	143.6	144.2	153.5	162
High	Master Protein	P26038	Moesin OS=Homo sapiens OX=9606 GN=MSN PE=1 SV=3	0	162.146	63	43	130	31	577	67.8	6.4	374.09	43	cell differentiation;cell organization and biogenesis;cell proliferation;cellular component movement;regulation of biological process;response to stimulus	cell surface;cytoplasm;cytoskeleton;cytosol;membrane;nucleus	protein binding;RNA binding;structural molecule activity	Pf00373, Pf00769, Pf09379, Pf09380	4478	ENSG00000147065.16	MSN	X	Leukocyte transendothelial migration; Measles; Proteoglycans in cancer; Regulation of actin cytoskeleton	Gene and protein expression by JAK-STAT signaling after Interleukin-12 stimulation; Interleukin-12 family signaling; Recycling pathway of L1	Glial Cell Differentiation; AGE/RAGE pathway; Regulation of Actin Cytoskeleton	16	2	200.7	192.7	235.6	224.1	235.3	205.4	203.3
High	Master Protein	Q5JPE7	Nodal modulator 2 OS=Homo sapiens OX=9606 GN=NOMO2 PE=1 SV=1	0	162.039	38	37	109	3	1267	139.4	5.76	303.46	37	regulation of biological process	endoplasmic reticulum;membrane	protein binding	Pf09430, Pf13620, Pf13715, Pf14686	283820	ENSG00000185164.14	NOMO2	16				0	33	493.6	464.2	485.9	439.4	459.7	463.3	457.2
High	Master Protein	Q13509	Tubulin beta-3 chain OS=Homo sapiens OX=9606 GN=TUBB3 PE=1 SV=2	0	162	39	18	195	1	450	50.4	4.93	477.09	18	cell organization and biogenesis;cellular component movement	cytoplasm;cytoskeleton;nucleus	catalytic activity;nucleotide binding;protein binding;structural molecule activity	Pf00091, Pf03953, Pf10644	10381	ENSG00000258947.6	TUBB3	16	Phagosome; Pathogenic Escherichia coli infection; Gap junction	COPI-independent Golgi-to-ER retrograde traffic; COPI-dependent Golgi-to-ER retrograde traffic; Carboxyterminal post-translational modifications of tubulin; Recruitment of NuMA to mitotic centrosomes; Hedgehog 'off' state; Translocation of GLUT4 to the plasma membrane; Prefoldin mediated transfer of substrate to CCT/TriC; Microtubule-dependent trafficking of connexons from Golgi to the plasma mem…	Pathogenic Escherichia coli infection; Parkin-Ubiquitin Proteasomal System pathway; Exercise-induced Circadian Regulation	66	0	173.8	161.2	171.8	172.1	195.4	183	198
High	Master Protein	Q99459	Cell division cycle 5-like protein OS=Homo sapiens OX=9606 GN=CDC5L PE=1 SV=2	0	161.45	52	35	107	35	802	92.2	8.18	332.25	35	cell differentiation;cell organization and biogenesis;metabolic process;regulation of biological process;response to stimulus	cytoplasm;membrane;nucleus;spliceosomal complex	DNA binding;protein binding;RNA binding	Pf00249, Pf11831, Pf13921	988	ENSG00000096401.7	CDC5L	6	Spliceosome	mRNA Splicing - Major Pathway		5	0	343.3	354.1	355.2	320.5	331.4	346.7	330.6
High	Master Protein	P26358-2	Isoform 2 of DNA (cytosine-5)-methyltransferase 1 OS=Homo sapiens OX=9606 GN=DNMT1	0	160.56	35	49	97	1	1632	184.7	7.85	265.4	49	cell organization and biogenesis;metabolic process;regulation of biological process;response to stimulus	nucleus	catalytic activity;DNA binding;metal ion binding;nucleotide binding;protein binding;RNA binding	Pf00145, Pf01426, Pf02008, Pf06464, Pf12047	1786	ENSG00000130816.14	DNMT1	19			Trans-sulfuration pathway; One Carbon Metabolism; Retinoblastoma (RB) in Cancer; Trans-sulfuration and one carbon metabolism; Hematopoietic Stem Cell Gene Regulation by GABP alpha/beta Complex	5	39	251.1	217	230.8	272.5	230.7	237	222.4
High	Master Protein	Q8TCS8	Polyribonucleotide nucleotidyltransferase 1, mitochondrial OS=Homo sapiens OX=9606 GN=PNPT1 PE=1 SV=2	0	160.543	48	34	114	34	783	85.9	7.77	323.45	34	cell organization and biogenesis;metabolic process;regulation of biological process;response to stimulus;transport	cytoplasm;cytosol;membrane;mitochondrion;nucleus;ribosome	catalytic activity;protein binding;RNA binding	Pf00013, Pf00575, Pf01138, Pf03725, Pf03726	87178	ENSG00000138035.14	PNPT1	2	Pyrimidine metabolism; Purine metabolism; RNA degradation			3	0	498.5	572.9	459.9	431.5	454	542	508
High	Master Protein	P35908	Keratin, type II cytoskeletal 2 epidermal OS=Homo sapiens OX=9606 GN=KRT2 PE=1 SV=2	0	160.366	68	35	85	28	639	65.4	8	242.58	35	cell death;cell organization and biogenesis;cell proliferation;cellular component movement;metabolic process	cytoskeleton;cytosol;membrane;nucleus	protein binding;structural molecule activity	Pf00038, Pf08614, Pf12128, Pf13166	3849	ENSG00000172867.3	KRT2	12		Formation of the cornified envelope		3	2	206.3	220	158.2	240	101.8	239.5	107.7
High	Master Protein	P35658	Nuclear pore complex protein Nup214 OS=Homo sapiens OX=9606 GN=NUP214 PE=1 SV=2	0	160.322	27	38	73	38	2090	213.5	7.47	227.29	38	cell organization and biogenesis;cellular component movement;metabolic process;regulation of biological process;response to stimulus;transport	cytosol;nucleus	protein binding;structural molecule activity;transporter activity		8021	ENSG00000126883.16	NUP214	9	RNA transport; Epstein-Barr virus infection	Rev-mediated nuclear export of HIV RNA; ISG15 antiviral mechanism; NEP/NS2 Interacts with the Cellular Export Machinery; tRNA processing in the nucleus; Transcriptional regulation by small RNAs; Nuclear Pore Complex (NPC) Disassembly; Regulation of Glucokinase by Glucokinase Regulatory Protein; Vpr-mediated nuclear import of PICs; Regulation of HSF1-mediated heat shock response; snRNP Assembly; S…	TGF-beta Signaling Pathway	68	0	207.6	216.3	212.5	214	209.7	212.1	216
High	Master Protein	P31040	Succinate dehydrogenase [ubiquinone] flavoprotein subunit, mitochondrial OS=Homo sapiens OX=9606 GN=SDHA PE=1 SV=2	0	159.651	61	26	108	26	664	72.6	7.39	337.35	26	metabolic process;transport	membrane;mitochondrion	catalytic activity;nucleotide binding;protein binding	Pf00890, Pf02910	6389	ENSG00000073578.16	SDHA	5	Parkinson's disease; Citrate cycle (TCA cycle); Oxidative phosphorylation; Huntington's disease; Metabolic pathways; Alzheimer's disease; Carbon metabolism; Non-alcoholic fatty liver disease (NAFLD)	Respiratory electron transport; Citric acid cycle (TCA cycle)	Electron Transport Chain; TCA Cycle and Deficiency of Pyruvate Dehydrogenase complex (PDHc); Amino Acid metabolism; TCA Cycle	18	0	506.8	561.4	499.3	428.6	488.7	539.3	516.9
High	Master Protein	P04264	Keratin, type II cytoskeletal 1 OS=Homo sapiens OX=9606 GN=KRT1 PE=1 SV=6	0	159.25	53	35	124	27	644	66	8.12	375.71	35	cell death;defense response;metabolic process;regulation of biological process;response to stimulus;transport	cytoskeleton;cytosol;extracellular;membrane;nucleus	catalytic activity;motor activity;protein binding;receptor activity;structural molecule activity	Pf00038, Pf01576, Pf05103, Pf05957, Pf12128, Pf13166, Pf13514	3848	ENSG00000167768.4	KRT1	12		Formation of the cornified envelope; Neutrophil degranulation	Corticotropin-releasing hormone signaling pathway	7	4	929.5	436.1	396.5	452.4	208.3	405.7	241.1
High	Master Protein	Q14157-5	Isoform 5 of Ubiquitin-associated protein 2-like OS=Homo sapiens OX=9606 GN=UBAP2L	0	158.795	33	23	85	23	1104	116.6	7.02	295.94	23	regulation of biological process	cytoplasm	protein binding;RNA binding	Pf00627, Pf12478, Pf14555	9898		UBAP2L	1				0	0	241	267.6	261.1	297.6	270.5	264.5	268
High	Master Protein	Q5VYK3	Proteasome adapter and scaffold protein ECM29 OS=Homo sapiens OX=9606 GN=ECPAS PE=1 SV=2	0	157.993	29	45	69	45	1845	204.2	7.12	193.91	45	cell organization and biogenesis;metabolic process	cytoplasm;cytoskeleton;endoplasmic reticulum;endosome;membrane;nucleus;proteasome	protein binding;structural molecule activity	Pf12755, Pf13001	23392		KIAA0368	9				0	0	177.1	117.3	177.2	202.5	178.5	131.7	138.5
High	Master Protein	O60271	C-Jun-amino-terminal kinase-interacting protein 4 OS=Homo sapiens OX=9606 GN=SPAG9 PE=1 SV=4	0	156.731	35	36	75	1	1321	146.1	5.15	222.96	36	cell differentiation;cell organization and biogenesis;regulation of biological process;transport	cytoplasm;cytosol	protein binding;structural molecule activity	Pf09744	9043	ENSG00000008294.20	SPAG9	17		CDO in myogenesis		3	0	53.4	53.4	58.7	52.2	68.5	53	48.7
High	Master Protein	O75150	E3 ubiquitin-protein ligase BRE1B OS=Homo sapiens OX=9606 GN=RNF40 PE=1 SV=5	0	156.728	44	39	92	37	1001	113.6	6.29	286.18	39	cell organization and biogenesis;metabolic process;regulation of biological process;response to stimulus	cytosol;membrane;nucleus	catalytic activity;metal ion binding;protein binding;RNA binding	Pf00097, Pf13639, Pf13920, Pf13923, Pf14634	9810	ENSG00000103549.21	RNF40	16			ATM Signaling Network in Development and Disease	1	2	204.2	220.6	217.8	221.7	233	236.7	240.6
High	Master Protein	O60271-2	Isoform 2 of C-Jun-amino-terminal kinase-interacting protein 4 OS=Homo sapiens OX=9606 GN=SPAG9	0	156.479	35	36	75	1	1311	145	5.19	223.26	36	cell differentiation;cell organization and biogenesis;regulation of biological process;transport	cytoplasm;cytosol	protein binding;structural molecule activity	Pf09744	9043	ENSG00000008294.20	SPAG9	17				0	33	224.9	216.6	217.7	264.1	230.9	227.3	212.5
High	Master Protein	P38919	Eukaryotic initiation factor 4A-III OS=Homo sapiens OX=9606 GN=EIF4A3 PE=1 SV=4	0	156.367	64	27	123	24	411	46.8	6.73	372.66	27	metabolic process;regulation of biological process;response to stimulus;transport	cytoplasm;cytosol;membrane;nucleus;spliceosomal complex	catalytic activity;nucleotide binding;protein binding;RNA binding	Pf00270, Pf00271	9775	ENSG00000141543.9	EIF4A3	17	mRNA surveillance pathway; Spliceosome; RNA transport	ISG15 antiviral mechanism; mRNA 3'-end processing; mRNA Splicing - Major Pathway; Cleavage of Growing Transcript in the Termination Region ; Regulation of expression of SLITs and ROBOs; Transport of Mature mRNA derived from an Intron-Containing Transcript; Nonsense Mediated Decay (NMD) enhanced by the Exon Junction Complex (EJC); Deadenylation of mRNA		27	0	509	530.7	491.6	438.1	486.4	518.3	523.1
High	Master Protein	P12268	Inosine-5'-monophosphate dehydrogenase 2 OS=Homo sapiens OX=9606 GN=IMPDH2 PE=1 SV=2	0	156.287	60	27	111	24	514	55.8	6.9	367.21	27	cell organization and biogenesis;cell proliferation;metabolic process;response to stimulus;transport	cytoplasm;cytosol;extracellular;membrane;nucleus;organelle lumen	catalytic activity;DNA binding;metal ion binding;nucleotide binding;protein binding;RNA binding	Pf00478, Pf00571, Pf00977, Pf01070, Pf03060	3615	ENSG00000178035.11	IMPDH2	3	Metabolic pathways; Drug metabolism - other enzymes; Purine metabolism	Neutrophil degranulation; Purine ribonucleoside monophosphate biosynthesis		10	3	564.1	536.8	559.1	581.9	556	523	609.8
High	Master Protein	P10586	Receptor-type tyrosine-protein phosphatase F OS=Homo sapiens OX=9606 GN=PTPRF PE=1 SV=2	0	155.77	28	40	74	35	1907	212.7	6.3	222.43	40	cell organization and biogenesis;cellular component movement;metabolic process;regulation of biological process;response to stimulus	membrane	catalytic activity;protein binding;receptor activity;signal transducer activity	Pf00041, Pf00047, Pf00102, Pf07679, Pf13895, Pf13927, Pf14566	5792	ENSG00000142949.16	PTPRF	1	Adherens junction; Insulin signaling pathway; Insulin resistance; Cell adhesion molecules (CAMs)	Receptor-type tyrosine-protein phosphatases; Synaptic adhesion-like molecules	Brain-Derived Neurotrophic Factor (BDNF) signaling pathway; Insulin Signaling	10	3	171.3	147.6	172.8	135.7	147.1	134	140.6
High	Master Protein	Q9ULU4-19	Isoform 19 of Protein kinase C-binding protein 1 OS=Homo sapiens OX=9606 GN=ZMYND8	0	155.2	37	37	83	1	1241	137.9	6.93	246.1	37	metabolic process;regulation of biological process	cytoplasm;nucleus	DNA binding;metal ion binding;protein binding	Pf00439, Pf00628, Pf00855, Pf01753, Pf12064	23613	ENSG00000101040.19	ZMYND8	20				0	34	265	307.3	262.8	232.8	250.8	274.4	271.2
High	Master Protein	O43719	HIV Tat-specific factor 1 OS=Homo sapiens OX=9606 GN=HTATSF1 PE=1 SV=1	0	155.16	55	42	112	42	755	85.8	4.4	320.16	42	metabolic process;regulation of biological process	nucleus;spliceosomal complex	RNA binding	Pf00076, Pf13893, Pf14259	27336	ENSG00000102241.11	HTATSF1	X				0	0	418.1	468.9	426.8	453	452.2	530.3	456.6
High	Master Protein	P07237	Protein disulfide-isomerase OS=Homo sapiens OX=9606 GN=P4HB PE=1 SV=3	0	155.059	64	32	158	32	508	57.1	4.87	430.15	32	cell organization and biogenesis;cellular homeostasis;metabolic process;regulation of biological process;response to stimulus	endoplasmic reticulum;extracellular;membrane;organelle lumen	catalytic activity;metal ion binding;protein binding;RNA binding	Pf00085, Pf01216, Pf13098, Pf13848, Pf13899, Pf13905	5034	ENSG00000185624.14	P4HB	17	Protein processing in endoplasmic reticulum	Post-translational protein phosphorylation; Regulation of Insulin-like Growth Factor (IGF) transport and uptake by Insulin-like Growth Factor Binding Proteins (IGFBPs); VLDL assembly; Chylomicron assembly; Collagen biosynthesis and modifying enzymes; Interleukin-12 family signaling; Detoxification of Reactive Oxygen Species; Hedgehog ligand biogenesis		23	0	884.4	904.1	869.3	776.1	790.3	826.8	814.5
High	Master Protein	P62258	14-3-3 protein epsilon OS=Homo sapiens OX=9606 GN=YWHAE PE=1 SV=1	0	155.027	75	22	253	19	255	29.2	4.74	793.18	22	cell organization and biogenesis;cellular component movement;cellular homeostasis;metabolic process;regulation of biological process;response to stimulus;transport	cytoplasm;cytosol;membrane;mitochondrion;nucleus	protein binding;RNA binding	Pf00244	7531	ENSG00000108953.16; ENSG00000274474.3	YWHAE	17; CHR_HSCHR17_2_CTG2	Oocyte meiosis; Epstein-Barr virus infection; PI3K-Akt signaling pathway; Hippo signaling pathway; Viral carcinogenesis; Cell cycle; Neurotrophin signaling pathway	Regulation of PLK1 Activity at G2/M Transition; Recruitment of NuMA to mitotic centrosomes; Loss of Nlp from mitotic centrosomes; NADE modulates death signalling; Translocation of GLUT4 to the plasma membrane; Deregulated CDK5 triggers multiple neurodegenerative pathways in Alzheimer's disease models; Chk1/Chk2(Cds1) mediated inactivation of Cyclin B:Cdk1 complex; Signaling by Hippo; AURKA Activa…	Cell Cycle; Myometrial Relaxation and Contraction Pathways; VEGFA-VEGFR2 Signaling Pathway; Calcium Regulation in the Cardiac Cell; Sudden Infant Death Syndrome (SIDS) Susceptibility Pathways	65	5	877.5	873.2	898.5	939.6	908.8	889.8	899.3
High	Master Protein	P55786	Puromycin-sensitive aminopeptidase OS=Homo sapiens OX=9606 GN=NPEPPS PE=1 SV=2	0	154.802	49	40	90	40	919	103.2	5.72	261.58	40	metabolic process;response to stimulus	cytoplasm;cytosol;nucleus	catalytic activity;metal ion binding	Pf01433, Pf11838, Pf13485	9520	ENSG00000141279.15	NPEPPS	17		Antigen processing: Ubiquitination & Proteasome degradation		4	0	290.4	223	288	323.4	300.9	237	261.1
High	Master Protein	P49419-2	Isoform 2 of Alpha-aminoadipic semialdehyde dehydrogenase OS=Homo sapiens OX=9606 GN=ALDH7A1	0	154.603	62	27	85	27	511	55.3	6.86	270.95	27	metabolic process	cytosol;mitochondrion;nucleus;organelle lumen	catalytic activity;protein binding	Pf00171	501		ALDH7A1	5				0	0	241.8	235.7	248.9	222.6	235.8	224.2	247.2
High	Master Protein	P31943	Heterogeneous nuclear ribonucleoprotein H OS=Homo sapiens OX=9606 GN=HNRNPH1 PE=1 SV=4	0	154.497	54	17	233	10	449	49.2	6.3	797.16	17	metabolic process;regulation of biological process;response to stimulus	cytosol;membrane;nucleus;spliceosomal complex	protein binding;RNA binding	Pf00076, Pf08080, Pf14259	3187	ENSG00000169045.17; ENSG00000284254.1	HNRNPH1	5; CHR_HG30_PATCH		mRNA Splicing - Major Pathway; FGFR2 alternative splicing	Mecp2 and Associated Rett Syndrome; mRNA Processing	11	10	682.7	809.7	654.1	596.2	655.8	732.3	684.2
High	Master Protein	P13010	X-ray repair cross-complementing protein 5 OS=Homo sapiens OX=9606 GN=XRCC5 PE=1 SV=3	0	154.274	52	36	115	36	732	82.7	5.81	358.89	36	cell differentiation;cell organization and biogenesis;cell proliferation;defense response;metabolic process;regulation of biological process;response to stimulus;transport	chromosome;cytoplasm;cytosol;extracellular;membrane;nucleus;organelle lumen	catalytic activity;DNA binding;enzyme regulator activity;nucleotide binding;protein binding;RNA binding	Pf02735, Pf03730, Pf03731, Pf08785	7520	ENSG00000079246.15	XRCC5	2	Non-homologous end-joining	2-LTR circle formation; Neutrophil degranulation; IRF3-mediated induction of type I IFN; Nonhomologous End-Joining (NHEJ)	Non-homologous end joining	18	0	611.2	532.5	617.1	639.4	629.7	541.6	575.7
High	Master Protein	Q9UHX1	Poly(U)-binding-splicing factor PUF60 OS=Homo sapiens OX=9606 GN=PUF60 PE=1 SV=1	0	154.09	56	25	109	1	559	59.8	5.29	346.11	25	cell death;cellular homeostasis;metabolic process;regulation of biological process	nucleus	catalytic activity;DNA binding;protein binding;RNA binding	Pf00076, Pf13893, Pf14259	22827	ENSG00000274081.4; ENSG00000179950.13	PUF60	8; CHR_HSCHR8_3_CTG7	Spliceosome	mRNA Splicing - Major Pathway		5	0	29.9	26.5	28.7	31.5	35.6	31.2	30.4
High	Master Protein	P49411	Elongation factor Tu, mitochondrial OS=Homo sapiens OX=9606 GN=TUFM PE=1 SV=2	0	153.978	62	25	165	25	452	49.5	7.61	548.4	25	metabolic process;response to stimulus	membrane;mitochondrion	catalytic activity;nucleotide binding;protein binding;RNA binding	Pf00009, Pf03143, Pf03144	7284		TUFM	16		Mitochondrial translation elongation		4	0	790.7	853.7	736.2	640	689.9	748.4	788.1
High	Master Protein	Q9UIG0	Tyrosine-protein kinase BAZ1B OS=Homo sapiens OX=9606 GN=BAZ1B PE=1 SV=2	0	153.947	31	42	87	42	1483	170.8	8.48	239.75	42	cell organization and biogenesis;metabolic process;regulation of biological process;response to stimulus	chromosome;nucleus	catalytic activity;metal ion binding;nucleotide binding;protein binding	Pf00439, Pf00628, Pf10537, Pf15613, Pf15614	9031	ENSG00000009954.10	BAZ1B	7		Recruitment and ATM-mediated phosphorylation of repair and signaling proteins at DNA double strand breaks; B-WICH complex positively regulates rRNA expression		8	0	206.9	228.2	172.4	196.4	203.7	237.1	193.8
High	Master Protein	Q9NYF8	Bcl-2-associated transcription factor 1 OS=Homo sapiens OX=9606 GN=BCLAF1 PE=1 SV=2	0	153.916	39	35	151	1	920	106.1	9.98	418.7	35	cell death;metabolic process;regulation of biological process;response to stimulus	cytoplasm;nucleus	DNA binding;protein binding;RNA binding	Pf15440	9774	ENSG00000029363.16	BCLAF1	6			Interactome of polycomb repressive complex 2 (PRC2)	1	38	688.3	739.4	659.7	573.7	609	684.6	719.5
High	Master Protein	P16615	Sarcoplasmic/endoplasmic reticulum calcium ATPase 2 OS=Homo sapiens OX=9606 GN=ATP2A2 PE=1 SV=1	0	153.519	44	36	82	36	1042	114.7	5.34	253.61	36	cell organization and biogenesis;cellular homeostasis;regulation of biological process;response to stimulus;transport	endoplasmic reticulum;membrane	catalytic activity;metal ion binding;nucleotide binding;protein binding;transporter activity	Pf00122, Pf00689, Pf00690, Pf00702, Pf08282, Pf12710, Pf13246	488	ENSG00000174437.16	ATP2A2	12	Alzheimer's disease; Thyroid hormone signaling pathway; Arrhythmogenic right ventricular cardiomyopathy (ARVC); Hypertrophic cardiomyopathy (HCM); Cardiac muscle contraction; Adrenergic signaling in cardiomyocytes; Dilated cardiomyopathy; Calcium signaling pathway; cAMP signaling pathway; Pancreatic secretion; cGMP-PKG signaling pathway	Ion homeostasis; Pre-NOTCH Processing in Golgi; Ion transport by P-type ATPases; Reduction of cytosolic Ca++ levels	Alzheimers Disease; Arrhythmogenic Right Ventricular Cardiomyopathy; Endothelin Pathways; Myometrial Relaxation and Contraction Pathways; Calcium Regulation in the Cardiac Cell	30	0	372.8	248.9	392.5	407.1	336	246.4	254.1
High	Master Protein	P50395	Rab GDP dissociation inhibitor beta OS=Homo sapiens OX=9606 GN=GDI2 PE=1 SV=2	0	153.509	72	28	96	19	445	50.6	6.47	281.68	28	metabolic process;regulation of biological process;response to stimulus;transport	cytoplasm;cytosol;extracellular;membrane;organelle lumen	catalytic activity;enzyme regulator activity;protein binding;RNA binding	Pf00996	2665	ENSG00000057608.16	GDI2	10		Neutrophil degranulation; RAB GEFs exchange GTP for GDP on RABs; Rho GTPase cycle		10	10	385.1	390.4	406	472.1	416.7	409.4	408.6
High	Master Protein	P14868	Aspartate--tRNA ligase, cytoplasmic OS=Homo sapiens OX=9606 GN=DARS1 PE=1 SV=2	0	153.227	75	37	114	37	501	57.1	6.55	308.39	37	cell organization and biogenesis;metabolic process	cytoplasm;cytosol;membrane	catalytic activity;nucleotide binding;protein binding;RNA binding	Pf00152, Pf01336	1615	ENSG00000115866.10	DARS	2	Aminoacyl-tRNA biosynthesis	Cytosolic tRNA aminoacylation; SeMet incorporation into proteins	Alanine and aspartate metabolism	10	0	375.9	335.9	403.9	394.5	407.8	360.9	416.5
High	Master Protein	Q93008-1	Isoform 2 of Probable ubiquitin carboxyl-terminal hydrolase FAF-X OS=Homo sapiens OX=9606 GN=USP9X	0	152.867	21	47	73	47	2554	290.3	5.8	173.55	47	cell division;cell growth;cellular component movement;metabolic process;regulation of biological process;response to stimulus	cytoplasm;cytosol;membrane	catalytic activity;protein binding	Pf00443, Pf13423	8239	ENSG00000124486.12	USP9X	X				0	0	259.3	184.2	282.7	307.1	253.3	204.3	213.2
High	Master Protein	P35241	Radixin OS=Homo sapiens OX=9606 GN=RDX PE=1 SV=1	0	152.783	58	39	124	23	583	68.5	6.37	339.75	39	cell organization and biogenesis;regulation of biological process;response to stimulus	cytoplasm;cytoskeleton;membrane	protein binding;RNA binding	Pf00373, Pf00769, Pf09379, Pf09380	5962	ENSG00000137710.14	RDX	11	MicroRNAs in cancer; Regulation of actin cytoskeleton; Proteoglycans in cancer	Recycling pathway of L1	Regulation of Actin Cytoskeleton	8	1	369.9	379.8	382.2	385.4	403.3	402.5	393.5
High	Master Protein	P36776	Lon protease homolog, mitochondrial OS=Homo sapiens OX=9606 GN=LONP1 PE=1 SV=2	0	152.664	40	31	96	2	959	106.4	6.39	293.73	31	cell organization and biogenesis;metabolic process;response to stimulus	cytosol;membrane;mitochondrion;nucleus;organelle lumen	catalytic activity;DNA binding;nucleotide binding;protein binding;RNA binding	Pf00004, Pf00910, Pf01695, Pf02190, Pf05362, Pf05496, Pf07724, Pf07728, Pf08298, Pf13173, Pf13191, Pf13207, Pf13401, Pf13541	9361	ENSG00000196365.11	LONP1	19				0	30	541	529.7	569.6	519.7	513.7	532.2	556.5
High	Master Protein	P51116	Fragile X mental retardation syndrome-related protein 2 OS=Homo sapiens OX=9606 GN=FXR2 PE=1 SV=2	0	152.288	59	34	94	30	673	74.2	6.23	271.9	34	regulation of biological process	cytoplasm;cytosol;membrane;nucleus	protein binding;RNA binding	Pf00013, Pf05641, Pf12235, Pf13014	9513	ENSG00000129245.11	FXR2	17	RNA transport			1	5	229.8	258.8	237.3	253.3	253.3	272.8	257.9
High	Master Protein	P40926	Malate dehydrogenase, mitochondrial OS=Homo sapiens OX=9606 GN=MDH2 PE=1 SV=3	0	152.13	70	21	217	21	338	35.5	8.68	593.88	21	metabolic process	membrane;mitochondrion;nucleus;organelle lumen	catalytic activity;nucleotide binding;protein binding;RNA binding	Pf00056, Pf01073, Pf01118, Pf02866, Pf13460	4191	ENSG00000146701.11	MDH2	7	Cysteine and methionine metabolism; Carbon metabolism; Metabolic pathways; Citrate cycle (TCA cycle); Glyoxylate and dicarboxylate metabolism; Pyruvate metabolism	Gluconeogenesis; Citric acid cycle (TCA cycle)	Amino Acid metabolism; Glycolysis and Gluconeogenesis; TCA Cycle	16	0	921	1141.4	823.8	835.9	829.2	1038.7	914.9
High	Master Protein	O43143	Pre-mRNA-splicing factor ATP-dependent RNA helicase DHX15 OS=Homo sapiens OX=9606 GN=DHX15 PE=1 SV=2	0	151.955	49	36	102	35	795	90.9	7.46	301.44	36	metabolic process;response to stimulus	cytoplasm;nucleus;spliceosomal complex	catalytic activity;nucleotide binding;protein binding;RNA binding	Pf00270, Pf00271, Pf04408, Pf07717, Pf13401	1665	ENSG00000109606.12	DHX15	4	Spliceosome	mRNA Splicing - Major Pathway	mRNA Processing	6	1	352.3	288	355.8	378.4	344	330.4	330.6
High	Master Protein	O43390	Heterogeneous nuclear ribonucleoprotein R OS=Homo sapiens OX=9606 GN=HNRNPR PE=1 SV=1	0	151.71	52	29	156	2	633	70.9	8.13	475.22	29	metabolic process;regulation of biological process	cytoplasm;endoplasmic reticulum;nucleus;spliceosomal complex	protein binding;RNA binding	Pf00076, Pf13893, Pf14259	10236	ENSG00000282958.1; ENSG00000125944.18	HNRNPR	1; CHR_HSCHR1_4_CTG3		mRNA Splicing - Major Pathway	mRNA Processing	5	19	463.3	588.8	479.5	499.5	448.1	541.3	467.3
High	Master Protein	Q9UHX1-2	Isoform 2 of Poly(U)-binding-splicing factor PUF60 OS=Homo sapiens OX=9606 GN=PUF60	0	150.907	54	25	110	1	542	58.1	5.35	348.48	25	cell death;metabolic process;regulation of biological process		DNA binding;protein binding;RNA binding	Pf00076, Pf13893, Pf14259	22827	ENSG00000274081.4; ENSG00000179950.13	PUF60	8; CHR_HSCHR8_3_CTG7				0	33	386	413.6	375.4	374.5	395.5	410.4	393.4
High	Master Protein	Q99615	DnaJ homolog subfamily C member 7 OS=Homo sapiens OX=9606 GN=DNAJC7 PE=1 SV=2	0	150.307	62	36	131	36	494	56.4	6.96	354.11	36	metabolic process;regulation of biological process	cytoplasm;cytoskeleton;cytosol;membrane;nucleus	enzyme regulator activity;protein binding	Pf00226, Pf00515, Pf07719, Pf13414, Pf13424, Pf13431, Pf13432	7266	ENSG00000168259.14	DNAJC7	17		Regulation of HSF1-mediated heat shock response	Constitutive Androstane Receptor Pathway	5	0	425.7	416.6	427	494.8	520.9	541.3	537.9
High	Master Protein	O43432	Eukaryotic translation initiation factor 4 gamma 3 OS=Homo sapiens OX=9606 GN=EIF4G3 PE=1 SV=2	0	150.177	34	47	83	41	1585	176.5	5.38	213.49	47	metabolic process;regulation of biological process	cytosol	protein binding;RNA binding	Pf02020, Pf02847, Pf02854	8672	ENSG00000075151.20	EIF4G3	1	Viral myocarditis; RNA transport	ISG15 antiviral mechanism	Translation Factors	8	1	166	157.9	178.2	185.4	191.4	181	190.9
High	Master Protein	Q99460	26S proteasome non-ATPase regulatory subunit 1 OS=Homo sapiens OX=9606 GN=PSMD1 PE=1 SV=2	0	150.127	47	38	94	38	953	105.8	5.39	274.35	38	metabolic process;regulation of biological process;response to stimulus;transport	cytosol;extracellular;membrane;nucleus;organelle lumen;proteasome	catalytic activity;enzyme regulator activity;protein binding	Pf01851, Pf13513, Pf13646	5707	ENSG00000173692.12	PSMD1	2	Epstein-Barr virus infection; Proteasome	Regulation of RAS by GAPs; CDT1 association with the CDC6:ORC:origin complex; Downstream TCR signaling; UCH proteinases; NIK-->noncanonical NF-kB signaling; Hh mutants that don't undergo autocatalytic processing are degraded by ERAD; SCF-beta-TrCP mediated degradation of Emi1; Neutrophil degranulation; Cross-presentation of soluble exogenous antigens (endosomes); Separation of Sister Chromatids; …	Proteasome Degradation; Parkin-Ubiquitin Proteasomal System pathway	153	0	297.3	225.9	331.9	390.5	304.2	263.7	279.6
High	Master Protein	Q9Y2W1	Thyroid hormone receptor-associated protein 3 OS=Homo sapiens OX=9606 GN=THRAP3 PE=1 SV=2	0	150.091	37	35	142	34	955	108.6	10.15	354.92	35	metabolic process;regulation of biological process;response to stimulus	nucleus	DNA binding;nucleotide binding;protein binding;receptor activity;RNA binding	Pf15440	9967	ENSG00000054118.13	THRAP3	1		Transcriptional regulation of white adipocyte differentiation; PPARA activates gene expression	Interactome of polycomb repressive complex 2 (PRC2)	7	1	782.7	891.6	761.2	719	753.5	807.3	784.2
High	Master Protein	P29401	Transketolase OS=Homo sapiens OX=9606 GN=TKT PE=1 SV=3	0	149.945	60	28	130	28	623	67.8	7.66	451.91	28	metabolic process;regulation of biological process	cytosol	catalytic activity;metal ion binding;protein binding	Pf00456, Pf00676, Pf02775, Pf02779, Pf02780, Pf09364	7086	ENSG00000163931.15	TKT	3	Pentose phosphate pathway; Metabolic pathways; Carbon metabolism; Biosynthesis of amino acids	Insulin effects increased synthesis of Xylulose-5-Phosphate; Pentose phosphate pathway (hexose monophosphate shunt)	Pentose Phosphate Pathway	10	0	578.3	536.8	587.5	576.6	600.6	557.4	629
High	Master Protein	Q8N163	Cell cycle and apoptosis regulator protein 2 OS=Homo sapiens OX=9606 GN=CCAR2 PE=1 SV=2	0	149.855	47	37	87	37	923	102.8	5.22	259.62	37	cell death;cell organization and biogenesis;metabolic process;regulation of biological process;response to stimulus	cytoplasm;nucleus;organelle lumen;spliceosomal complex	enzyme regulator activity;protein binding;RNA binding	Pf14443, Pf14444	57805	ENSG00000158941.16	CCAR2; KIAA1967	8		Regulation of HSF1-mediated heat shock response		4	0	429.3	373.8	450	450.4	415.7	374.9	395.4
High	Master Protein	Q99996	A-kinase anchor protein 9 OS=Homo sapiens OX=9606 GN=AKAP9 PE=1 SV=4	0	149.42	15	49	64	49	3907	452.7	4.98	154.95	49												0	0	71.4	77.7	76.4	78.6	81.9	85.3	78.1
High	Master Protein	Q15365	Poly(rC)-binding protein 1 OS=Homo sapiens OX=9606 GN=PCBP1 PE=1 SV=2	0	149.355	86	19	134	13	356	37.5	7.09	393.07	19	metabolic process;regulation of biological process	cytoplasm;cytosol;membrane;nucleus	DNA binding;protein binding;RNA binding	Pf00013, Pf13014	5093	ENSG00000169564.6	PCBP1	2	Spliceosome	mRNA Splicing - Major Pathway		5	10	449.6	438	443.2	423.4	435.8	421.3	459.3
High	Master Protein	A3KMH1	von Willebrand factor A domain-containing protein 8 OS=Homo sapiens OX=9606 GN=VWA8 PE=1 SV=2	0	149.266	26	42	59	42	1905	214.7	7.4	164.4	42		mitochondrion	catalytic activity;nucleotide binding	Pf00092, Pf07728, Pf13191, Pf13519	23078	ENSG00000102763.17	VWA8	13				0	0	129.6	123.1	120.7	111.4	122.8	124.9	123.9
High	Master Protein	Q9Y265	RuvB-like 1 OS=Homo sapiens OX=9606 GN=RUVBL1 PE=1 SV=1	0	149.256	63	23	124	23	456	50.2	6.42	461.1	23	cell division;cell organization and biogenesis;metabolic process;regulation of biological process;response to stimulus	cytoplasm;cytoskeleton;cytosol;membrane;nucleus	catalytic activity;nucleotide binding;protein binding	Pf00004, Pf01078, Pf01695, Pf05496, Pf06068, Pf06414, Pf07726, Pf13191, Pf13238, Pf13245, Pf13481	8607	ENSG00000175792.11	RUVBL1	3	Wnt signaling pathway	Ub-specific processing proteases; UCH proteinases; DNA Damage Recognition in GG-NER; HATs acetylate histones; Formation of the beta-catenin:TCF transactivating complex; Telomere Extension By Telomerase; Deposition of new CENPA-containing nucleosomes at the centromere	Gastric Cancer Network 1	25	0	426.9	414	444.6	428.1	450.3	450.3	467.6
High	Master Protein	P49916	DNA ligase 3 OS=Homo sapiens OX=9606 GN=LIG3 PE=1 SV=2	0	149.171	40	36	75	36	1009	112.8	9.01	212.59	36	cell division;cell organization and biogenesis;metabolic process;regulation of biological process;response to stimulus	mitochondrion;nucleus	catalytic activity;DNA binding;metal ion binding;nucleotide binding;protein binding	Pf00645, Pf01068, Pf04675, Pf04679	3980	ENSG00000005156.11	LIG3	17	Base excision repair	Resolution of AP sites via the single-nucleotide replacement pathway; Gap-filling DNA repair synthesis and ligation in TC-NER; APEX1-Independent Resolution of AP Sites via the Single Nucleotide Replacement Pathway; HDR through MMEJ (alt-NHEJ); Gap-filling DNA repair synthesis and ligation in GG-NER		14	0	262.6	254.4	266.4	275.6	272.9	277.5	230.7
High	Master Protein	Q07065	Cytoskeleton-associated protein 4 OS=Homo sapiens OX=9606 GN=CKAP4 PE=1 SV=2	0	149.107	67	37	125	37	602	66	5.92	363.29	37	metabolic process;transport	cytoplasm;cytoskeleton;cytosol;endoplasmic reticulum;membrane;organelle lumen	RNA binding	Pf13166	10970	ENSG00000136026.13	CKAP4	12	Protein processing in endoplasmic reticulum	Post-translational protein phosphorylation; Regulation of Insulin-like Growth Factor (IGF) transport and uptake by Insulin-like Growth Factor Binding Proteins (IGFBPs); Surfactant metabolism; Neutrophil degranulation		9	0	530	488.8	523.2	507.6	528	479.4	487.6
High	Master Protein	Q9NYF8-3	Isoform 3 of Bcl-2-associated transcription factor 1 OS=Homo sapiens OX=9606 GN=BCLAF1	0	149.095	40	34	145	1	869	100.2	9.95	407.85	34	cell death;metabolic process;regulation of biological process;response to stimulus	cytoplasm;nucleus	DNA binding;protein binding;RNA binding	Pf15440	9774	ENSG00000029363.16	BCLAF1	6			Interactome of polycomb repressive complex 2 (PRC2)	1	0	41.1	46.1	43.1	30.3	48.8	45.6	45.6
High	Master Protein	O15381	Nuclear valosin-containing protein-like OS=Homo sapiens OX=9606 GN=NVL PE=1 SV=1	0	149.07	47	33	85	33	856	95	6.48	254.83	33	metabolic process;regulation of biological process;response to stimulus	membrane;nucleus	catalytic activity;nucleotide binding;protein binding;RNA binding	Pf00004, Pf00910, Pf01078, Pf05496, Pf06068, Pf06414, Pf07724, Pf07726, Pf07728, Pf13173, Pf13191, Pf13207, Pf13401	4931	ENSG00000143748.17	NVL	1	Ribosome biogenesis in eukaryotes			1	0	243.8	271.2	244	233.6	248.1	267.3	253.8
High	Master Protein	Q6PKG0	La-related protein 1 OS=Homo sapiens OX=9606 GN=LARP1 PE=1 SV=2	0	148.713	49	45	112	42	1096	123.4	8.82	295.98	45	cell proliferation;metabolic process;regulation of biological process;response to stimulus	cytoplasm;membrane	protein binding;RNA binding;translation regulator activity	Pf05383	23367		LARP1	5				0	1	288	296.6	302.9	324.7	304.4	300.9	306
High	Master Protein	Q9ULU4-13	Isoform 13 of Protein kinase C-binding protein 1 OS=Homo sapiens OX=9606 GN=ZMYND8	0	148.537	38	37	79	1	1188	131.5	6.65	225.55	37	metabolic process;regulation of biological process	cytoplasm;nucleus	DNA binding;metal ion binding;protein binding	Pf00439, Pf00628, Pf00855, Pf01753, Pf12064	23613	ENSG00000101040.19	ZMYND8	20				0	0
High	Master Protein	Q9C0C2	182 kDa tankyrase-1-binding protein OS=Homo sapiens OX=9606 GN=TNKS1BP1 PE=1 SV=4	0	148.344	33	38	58	38	1729	181.7	4.86	153.27	38	cell organization and biogenesis;metabolic process;regulation of biological process;response to stimulus	chromosome;cytoplasm;cytoskeleton;cytosol;nucleus	protein binding	Pf15327	85456	ENSG00000149115.13	TNKS1BP1	11		TP53 regulates transcription of additional cell cycle genes whose exact role in the p53 pathway remain uncertain; Deadenylation of mRNA		9	0	135.8	132.9	158.1	138.7	142.9	136.6	138.7
High	Master Protein	P31942	Heterogeneous nuclear ribonucleoprotein H3 OS=Homo sapiens OX=9606 GN=HNRNPH3 PE=1 SV=2	0	148.269	61	14	158	2	346	36.9	6.87	475.93	14	cell differentiation;metabolic process	nucleus;spliceosomal complex	protein binding;RNA binding	Pf00076, Pf14259	3189	ENSG00000096746.17	HNRNPH3	10				0	17	420.8	484.9	407	376.1	380	466.7	421.5
High	Master Protein	Q9UM54-6	Isoform 6 of Unconventional myosin-VI OS=Homo sapiens OX=9606 GN=MYO6	0	148.056	36	39	69	39	1285	148.6	8.56	192.21	39	cellular component movement;regulation of biological process;response to stimulus;transport	cytoplasm;cytosol;Golgi;membrane;nucleus	catalytic activity;motor activity;nucleotide binding;protein binding	Pf00063, Pf00529	4646		MYO6	6			VEGFA-VEGFR2 Signaling Pathway	1	0	212.5	155.5	205.6	215.4	199	166.2	167.5
High	Master Protein	P46060	Ran GTPase-activating protein 1 OS=Homo sapiens OX=9606 GN=RANGAP1 PE=1 SV=1	0	147.893	52	27	101	27	587	63.5	4.68	327.62	27	cell organization and biogenesis;metabolic process;regulation of biological process;response to stimulus	chromosome;cytoplasm;cytoskeleton;cytosol;membrane;nucleus	enzyme regulator activity;protein binding;RNA binding	Pf07834, Pf13855	5905	ENSG00000100401.19	RANGAP1	22	RNA transport	Rev-mediated nuclear export of HIV RNA; SUMOylation of DNA replication proteins; Amplification of signal from unattached kinetochores via a MAD2 inhibitory signal; Separation of Sister Chromatids; Resolution of Sister Chromatid Cohesion; RHO GTPases Activate Formins		30	0	334.3	347	321.6	372.7	361.4	372.4	361.6
High	Master Protein	Q9NVP1	ATP-dependent RNA helicase DDX18 OS=Homo sapiens OX=9606 GN=DDX18 PE=1 SV=2	0	147.607	46	27	80	27	670	75.4	9.5	255.48	27	metabolic process;response to stimulus	chromosome;cytoplasm;membrane;nucleus	catalytic activity;DNA binding;nucleotide binding;protein binding;RNA binding	Pf00270, Pf00271, Pf04851, Pf13959	8886	ENSG00000088205.12	DDX18	2				0	0	298.5	264.4	313.4	318.8	300.7	248.9	259.1
High	Master Protein	O43390-2	Isoform 2 of Heterogeneous nuclear ribonucleoprotein R OS=Homo sapiens OX=9606 GN=HNRNPR	0	147.488	52	28	147	1	636	71.2	8.13	433.06	28	metabolic process;regulation of biological process	endoplasmic reticulum;spliceosomal complex	protein binding;RNA binding	Pf00076, Pf13893, Pf14259	10236	ENSG00000282958.1; ENSG00000125944.18	HNRNPR	1; CHR_HSCHR1_4_CTG3			mRNA Processing	1	0	63.6	59.8	56.4	57.6	56.3	53.2	53.6
High	Master Protein	Q9UQ80-2	Isoform 2 of Proliferation-associated protein 2G4 OS=Homo sapiens OX=9606 GN=PA2G4	0	147.319	63	21	119	1	340	38	7.53	319.39	21	cell proliferation;metabolic process;regulation of biological process;transport	cytoplasm;extracellular;membrane;nucleus;organelle lumen	DNA binding;protein binding;RNA binding	Pf00557	5036		PA2G4	12				0	0
High	Master Protein	O14776	Transcription elongation regulator 1 OS=Homo sapiens OX=9606 GN=TCERG1 PE=1 SV=2	0	147.067	32	42	121	42	1098	123.8	8.65	349.22	42	metabolic process;regulation of biological process	nucleus	protein binding;RNA binding	Pf00397, Pf01846, Pf13949	10915	ENSG00000113649.11	TCERG1	5	Spliceosome			1	0	474.4	518.3	471	492.6	486.4	512.8	500.6
High	Master Protein	P17980	26S proteasome regulatory subunit 6A OS=Homo sapiens OX=9606 GN=PSMC3 PE=1 SV=3	0	146.94	67	25	103	25	439	49.2	5.24	281	25	metabolic process;regulation of biological process;response to stimulus;transport	cytoplasm;cytosol;extracellular;membrane;nucleus;organelle lumen;proteasome	catalytic activity;enzyme regulator activity;nucleotide binding;protein binding	Pf00004, Pf01078, Pf05496, Pf07724, Pf07728, Pf13191	5702	ENSG00000165916.8	PSMC3	11	Proteasome; Epstein-Barr virus infection	Regulation of RAS by GAPs; CDT1 association with the CDC6:ORC:origin complex; Downstream TCR signaling; UCH proteinases; NIK-->noncanonical NF-kB signaling; Hh mutants that don't undergo autocatalytic processing are degraded by ERAD; SCF-beta-TrCP mediated degradation of Emi1; Neutrophil degranulation; Cross-presentation of soluble exogenous antigens (endosomes); Separation of Sister Chromatids; …	Proteasome Degradation; Parkin-Ubiquitin Proteasomal System pathway	153	0	277	294	284.4	313.1	312.8	356.4	326.6
High	Master Protein	Q9NVI7-2	Isoform 2 of ATPase family AAA domain-containing protein 3A OS=Homo sapiens OX=9606 GN=ATAD3A	0	146.247	58	34	141	13	586	66.2	9.25	423.2	34	cell growth;regulation of biological process	membrane;mitochondrion	catalytic activity;nucleotide binding;RNA binding	Pf00004, Pf00910, Pf01078, Pf05707, Pf06745, Pf07728, Pf12037, Pf13207, Pf13401	55210	ENSG00000197785.13	ATAD3A	1				0	23	529.5	626.5	531.6	458	551.7	564.1	548
High	Master Protein	Q15155	Nodal modulator 1 OS=Homo sapiens OX=9606 GN=NOMO1 PE=1 SV=5	0	146.241	36	35	103	1	1222	134.2	5.81	273.49	35		membrane		Pf09430, Pf13620, Pf13715, Pf14686	23420	ENSG00000274779.4; ENSG00000103512.14	NOMO1	16; CHR_HSCHR16_1_CTG1				0	0
High	Master Protein	P41252	Isoleucine--tRNA ligase, cytoplasmic OS=Homo sapiens OX=9606 GN=IARS1 PE=1 SV=2	0	145.504	39	41	85	41	1262	144.4	6.15	246.26	41	cell differentiation;metabolic process;regulation of biological process	cytoplasm;cytosol;membrane	catalytic activity;nucleotide binding;protein binding;RNA binding	Pf00133, Pf01406, Pf08264, Pf09334	3376	ENSG00000196305.17	IARS	9	Aminoacyl-tRNA biosynthesis	Cytosolic tRNA aminoacylation; SeMet incorporation into proteins	Amino Acid metabolism	10	0	282.5	180.6	300.4	332.5	259.6	189.9	235.8
High	Master Protein	P36776-3	Isoform 3 of Lon protease homolog, mitochondrial OS=Homo sapiens OX=9606 GN=LONP1	0	145.47	46	30	94	1	763	85.6	6.04	282.94	30	cell organization and biogenesis;metabolic process;response to stimulus	cytosol;membrane;mitochondrion;nucleus;organelle lumen	catalytic activity;DNA binding;nucleotide binding;protein binding;RNA binding	Pf00004, Pf00910, Pf01695, Pf02190, Pf05362, Pf05496, Pf07724, Pf07728, Pf08298, Pf13173, Pf13191, Pf13207, Pf13401, Pf13541	9361	ENSG00000196365.11	LONP1	19				0	0
High	Master Protein	O75475	PC4 and SFRS1-interacting protein OS=Homo sapiens OX=9606 GN=PSIP1 PE=1 SV=1	0	145.466	60	29	129	28	530	60.1	9.13	353.77	29	cell organization and biogenesis;metabolic process;regulation of biological process;response to stimulus;transport	cytosol;nucleus	DNA binding;metal ion binding;protein binding;RNA binding	Pf00855, Pf11467	11168	ENSG00000164985.14	PSIP1	9		2-LTR circle formation; APOBEC3G mediated resistance to HIV-1 infection; Integration of viral DNA into host genomic DNA; Vpr-mediated nuclear import of PICs; Autointegration results in viral DNA circles		13	1	955.2	997.1	855.3	795.1	871.4	854.7	904.9
High	Master Protein	Q9Y3I0	RNA-splicing ligase RtcB homolog OS=Homo sapiens OX=9606 GN=RTCB PE=1 SV=1	0	145.411	58	25	112	25	505	55.2	7.23	342.39	25	metabolic process	cytoplasm;cytosol;membrane;nucleus	catalytic activity;metal ion binding;nucleotide binding;protein binding;RNA binding	Pf01139	51493	ENSG00000100220.11	C22orf28; RTCB	22		tRNA processing in the nucleus		3	0	480.7	519.6	464.8	487.7	504.8	549.1	506.4
High	Master Protein	P23921	Ribonucleoside-diphosphate reductase large subunit OS=Homo sapiens OX=9606 GN=RRM1 PE=1 SV=1	0	145.348	56	33	103	33	792	90	7.15	317.28	33	metabolic process	cytoplasm;cytosol	catalytic activity;nucleotide binding;protein binding	Pf00317, Pf02867, Pf03477	6240	ENSG00000167325.14	RRM1	11	Glutathione metabolism; Pyrimidine metabolism; Purine metabolism; Metabolic pathways	Interconversion of nucleotide di- and triphosphates	Fluoropyrimidine Activity; Retinoblastoma (RB) in Cancer; Nucleotide Metabolism	10	0	459.3	406.3	512.8	541.2	506.6	451	504.4
High	Master Protein	P06748	Nucleophosmin OS=Homo sapiens OX=9606 GN=NPM1 PE=1 SV=2	0	145.306	67	17	267	2	294	32.6	4.78	905.77	17	cell growth;cell organization and biogenesis;cellular homeostasis;metabolic process;regulation of biological process;response to stimulus;transport	cytoplasm;cytoskeleton;cytosol;membrane;nucleus	DNA binding;enzyme regulator activity;protein binding;RNA binding	Pf03066	4869	ENSG00000181163.13	NPM1	5		Nuclear import of Rev protein; TFAP2A acts as a transcriptional repressor during retinoic acid induced cell differentiation; TP53 regulates transcription of additional cell cycle genes whose exact role in the p53 pathway remain uncertain; Deposition of new CENPA-containing nucleosomes at the centromere		18	23	888	990.9	887.7	834.5	872.3	919.9	914.4
High	Master Protein	O95831	Apoptosis-inducing factor 1, mitochondrial OS=Homo sapiens OX=9606 GN=AIFM1 PE=1 SV=1	0	145.241	55	25	110	25	613	66.9	8.95	326.65	25	cell death;cell differentiation;cell organization and biogenesis;cellular homeostasis;metabolic process;regulation of biological process;response to stimulus	cytoplasm;cytosol;membrane;mitochondrion;nucleus	catalytic activity;DNA binding;nucleotide binding;protein binding	Pf00070, Pf07992, Pf14721, Pf14962	9131	ENSG00000156709.13	AIFM1	X	Apoptosis		Apoptosis Modulation and Signaling; Nanomaterial induced apoptosis; Apoptosis Modulation by HSP70	4	0	600.1	703.3	575.9	526	582.1	615.1	620
High	Master Protein	Q86VP6	Cullin-associated NEDD8-dissociated protein 1 OS=Homo sapiens OX=9606 GN=CAND1 PE=1 SV=2	0	145.239	36	41	100	38	1230	136.3	5.78	273.57	41	cell differentiation;cell organization and biogenesis;cellular homeostasis;metabolic process;regulation of biological process;transport	cytoplasm;cytosol;extracellular;Golgi;membrane;nucleus;organelle lumen	protein binding	Pf08623, Pf12755, Pf13513	55832	ENSG00000111530.12	CAND1	12		Neutrophil degranulation; Iron uptake and transport; Neddylation	Endoderm Differentiation	9	4	346.3	217.2	366.4	430.6	330.7	228.3	254.8
High	Master Protein	P51991	Heterogeneous nuclear ribonucleoprotein A3 OS=Homo sapiens OX=9606 GN=HNRNPA3 PE=1 SV=2	0	145.018	63	23	196	21	378	39.6	9.01	519.61	23	metabolic process;transport	cytoplasm;nucleus;spliceosomal complex	protein binding;RNA binding;transporter activity	Pf00076, Pf13893, Pf14259	220988	ENSG00000170144.20	HNRNPA3	2	Spliceosome	mRNA Splicing - Major Pathway		5	0	628.2	731.4	588.7	529.5	607.4	673.4	632.9
High	Master Protein	O75116	Rho-associated protein kinase 2 OS=Homo sapiens OX=9606 GN=ROCK2 PE=1 SV=4	0	144.809	34	45	66	40	1388	160.8	6.02	170.22	45	cell organization and biogenesis;metabolic process;regulation of biological process;response to stimulus	cytoplasm;cytoskeleton;cytosol;membrane;nucleus	catalytic activity;metal ion binding;motor activity;nucleotide binding;protein binding;RNA binding;structural molecule activity	Pf00069, Pf00130, Pf01576, Pf01636, Pf02185, Pf02463, Pf04111, Pf04156, Pf05557, Pf05622, Pf05667, Pf06160, Pf07714, Pf07888, Pf08912, Pf09726, Pf09731, Pf11559, Pf12128, Pf12718, Pf12795, Pf13166, Pf14531, Pf14915	9475	ENSG00000134318.13	ROCK2	2	Axon guidance; Salmonella infection; Pathways in cancer; Platelet activation; Sphingolipid signaling pathway; Focal adhesion; cGMP-PKG signaling pathway; Regulation of actin cytoskeleton; Vascular smooth muscle contraction; Shigellosis; Proteoglycans in cancer; cAMP signaling pathway; Wnt signaling pathway; Chemokine signaling pathway; Oxytocin signaling pathway; Leukocyte transendothelial migrat…	EPHA-mediated growth cone collapse; G alpha (12/13) signalling events; EPHB-mediated forward signaling; RHO GTPases Activate ROCKs; Sema4D induced cell migration and growth-cone collapse; VEGFA-VEGFR2 Pathway	Androgen receptor signaling pathway; MicroRNAs in cardiomyocyte hypertrophy; Integrin-mediated Cell Adhesion; Leptin signaling pathway; Pathogenic Escherichia coli infection; Spinal Cord Injury; Focal Adhesion; Association Between Physico-Chemical Features and Toxicity Associated Pathways; VEGFA-VEGFR2 Signaling Pathway; Chemokine signaling pathway; Regulation of Actin Cytoskeleton; G13 Signaling…	47	3	173.5	148.9	175.8	193.3	187	170.2	175.4
High	Master Protein	O43175	D-3-phosphoglycerate dehydrogenase OS=Homo sapiens OX=9606 GN=PHGDH PE=1 SV=4	0	144.725	53	24	117	24	533	56.6	6.71	358.6	24	metabolic process	cytosol	catalytic activity;nucleotide binding	Pf00389, Pf02826	26227	ENSG00000092621.11	PHGDH	1	Metabolic pathways; Glycine, serine and threonine metabolism; Biosynthesis of amino acids; Carbon metabolism	Serine biosynthesis	Trans-sulfuration and one carbon metabolism	9	0	418.5	412.2	430.7	417	425.7	407.4	421.3
High	Master Protein	Q9UMS4	Pre-mRNA-processing factor 19 OS=Homo sapiens OX=9606 GN=PRPF19 PE=1 SV=1	0	144.412	60	18	113	18	504	55.1	6.61	402.24	18	cell organization and biogenesis;cell proliferation;metabolic process;regulation of biological process;response to stimulus	cytoplasm;cytoskeleton;membrane;nucleus;spliceosomal complex	catalytic activity;metal ion binding;protein binding	Pf00400, Pf04564, Pf08606, Pf11789	27339	ENSG00000110107.8	PRPF19	11	Spliceosome; Ubiquitin mediated proteolysis	Dual incision in TC-NER; Formation of TC-NER Pre-Incision Complex; mRNA Splicing - Major Pathway; Gap-filling DNA repair synthesis and ligation in TC-NER		12	0	422.4	472.8	425.5	364.3	399.9	450.7	414
High	Master Protein	Q08945	FACT complex subunit SSRP1 OS=Homo sapiens OX=9606 GN=SSRP1 PE=1 SV=1	0	144.357	47	30	102	30	709	81	6.87	292.69	30	metabolic process;regulation of biological process;response to stimulus	chromosome;nucleus	DNA binding;protein binding;RNA binding	Pf00505, Pf03531, Pf08512, Pf09011	6749	ENSG00000149136.8	SSRP1	11		HIV elongation arrest and recovery; TP53 Regulates Transcription of DNA Repair Genes; Tat-mediated HIV elongation arrest and recovery; Formation of RNA Pol II elongation complex ; Formation of HIV elongation complex in the absence of HIV Tat; Regulation of TP53 Activity through Phosphorylation; RNA Polymerase II Pre-transcription Events; Pausing and recovery of HIV elongation; Pausing and recover…		24	0	319.7	268.4	308.7	302.6	275.8	246.8	258.8
High	Master Protein	P26640	Valine--tRNA ligase OS=Homo sapiens OX=9606 GN=VARS1 PE=1 SV=4	0	144.22	37	36	91	36	1264	140.4	7.59	270.27	36	metabolic process;regulation of biological process	cytoplasm;cytosol;mitochondrion	catalytic activity;nucleotide binding;protein binding	Pf00043, Pf00133, Pf08264, Pf09334, Pf13603	7407; 57176	ENSG00000096171.14; ENSG00000204394.12; ENSG00000226589.9	VARS; VARS2	6; CHR_HSCHR6_MHC_DBB_CTG1; CHR_HSCHR6_MHC_COX_CTG1	Aminoacyl-tRNA biosynthesis	Cytosolic tRNA aminoacylation	Amino Acid metabolism	6	0	279.6	183.6	288.2	302.1	256.8	197.3	228.7
High	Master Protein	P54577	Tyrosine--tRNA ligase, cytoplasmic OS=Homo sapiens OX=9606 GN=YARS1 PE=1 SV=4	0	143.997	65	35	134	35	528	59.1	7.05	353.78	35	cell death;metabolic process;regulation of biological process;response to stimulus	cytoplasm;cytosol	catalytic activity;nucleotide binding;protein binding;RNA binding;signal transducer activity	Pf00579, Pf01588	8565	ENSG00000134684.10	YARS	1	Aminoacyl-tRNA biosynthesis	Cytosolic tRNA aminoacylation		5	0	586.4	579.9	633	683.5	677.7	638.9	676.9
High	Master Protein	P33993	DNA replication licensing factor MCM7 OS=Homo sapiens OX=9606 GN=MCM7 PE=1 SV=4	0	143.723	55	36	100	36	719	81.3	6.46	302.66	36	cell proliferation;metabolic process;regulation of biological process;response to stimulus	chromosome;cytosol;membrane;nucleus	catalytic activity;DNA binding;nucleotide binding;protein binding	Pf00493, Pf07728, Pf14551	4176	ENSG00000166508.17	MCM7	7	DNA replication; Cell cycle	M/G1 Transition; Assembly of the pre-replicative complex; Unwinding of DNA; Regulation of DNA replication; Activation of ATR in response to replication stress; Activation of the pre-replicative complex; Orc1 removal from chromatin; Removal of licensing factors from origins	miRNA Regulation of DNA Damage Response; Cell Cycle; Retinoblastoma (RB) in Cancer; G1 to S cell cycle control; DNA Replication	27	0	293.3	274.3	292.9	305.9	284	271	289
High	Master Protein	Q5JRX3	Presequence protease, mitochondrial OS=Homo sapiens OX=9606 GN=PITRM1 PE=1 SV=3	0	143.336	38	34	90	34	1037	117.3	6.92	254.88	34	metabolic process;regulation of biological process	mitochondrion;organelle lumen	catalytic activity;enzyme regulator activity;metal ion binding	Pf00675, Pf05193, Pf08367	10531	ENSG00000107959.15	PITRM1	10				0	0	383.9	399.1	389.2	355.2	366.5	373.8	372.7
High	Master Protein	Q8NE71	ATP-binding cassette sub-family F member 1 OS=Homo sapiens OX=9606 GN=ABCF1 PE=1 SV=2	0	142.602	35	26	83	25	845	95.9	6.8	252.02	26	defense response;metabolic process;regulation of biological process;response to stimulus;transport	cytoplasm;cytosol;membrane;nucleus;ribosome	catalytic activity;nucleotide binding;protein binding;RNA binding;translation regulator activity	Pf00005, Pf13304	23	ENSG00000225989.9; ENSG00000232169.9; ENSG00000204574.12; ENSG00000206490.11; ENSG00000236149.9; ENSG00000236342.8; ENSG00000231129.8	ABCF1	6; CHR_HSCHR6_MHC_SSTO_CTG1; CHR_HSCHR6_MHC_DBB_CTG1; CHR_HSCHR6_MHC_QBL_CTG1; CHR_HSCHR6_MHC_COX_CTG1; CHR_HSCHR6_MHC_MCF_CTG1; CHR_HSCHR6_MHC_MANN_CTG1		ABC-family proteins mediated transport		2	3	312.5	278.4	308	328.2	323.5	297.8	274.6
High	Master Protein	P49756	RNA-binding protein 25 OS=Homo sapiens OX=9606 GN=RBM25 PE=1 SV=3	0	142.52	36	35	111	35	843	100.1	6.32	314.34	35	metabolic process;regulation of biological process	cytoplasm;nucleus;spliceosomal complex	protein binding;RNA binding	Pf00076, Pf01480, Pf14259	58517	ENSG00000119707.13	RBM25	14	Spliceosome			1	0	441.5	483.9	447	434.8	447.4	475	484.4
High	Master Protein	P35527	Keratin, type I cytoskeletal 9 OS=Homo sapiens OX=9606 GN=KRT9 PE=1 SV=3	0	142.262	57	28	108	27	623	62	5.24	321.57	28	cell death;cell organization and biogenesis	cytosol;membrane;nucleus	structural molecule activity	Pf00038, Pf13166	3857	ENSG00000171403.9	KRT9	17		Formation of the cornified envelope		3	1	1171.4	426	403.5	444	208.9	335.8	261.3
High	Master Protein	P50570	Dynamin-2 OS=Homo sapiens OX=9606 GN=DNM2 PE=1 SV=2	0	142.147	41	36	88	27	870	98	7.44	254.92	36	cell organization and biogenesis;metabolic process;regulation of biological process;response to stimulus;transport	cytoplasm;cytoskeleton;cytosol;endosome;Golgi;membrane;nucleus	catalytic activity;nucleotide binding;protein binding	Pf00169, Pf00350, Pf01031, Pf02212	1785	ENSG00000079805.16	DNM2	19	Endocrine and other factor-regulated calcium reabsorption; Fc gamma R-mediated phagocytosis; Endocytosis; Synaptic vesicle cycle; Bacterial invasion of epithelial cells; Phospholipase D signaling pathway	Formation of annular gap junctions; Toll Like Receptor 4 (TLR4) Cascade; Clathrin-mediated endocytosis; NOSTRIN mediated eNOS trafficking; Golgi Associated Vesicle Biogenesis; Recycling pathway of L1; Lysosome Vesicle Biogenesis; Retrograde neurotrophin signalling; MHC class II antigen presentation	Synaptic Vesicle Pathway	37	7	177.7	169.9	204.6	212.3	192.6	195.7	189.2
High	Master Protein	P55884	Eukaryotic translation initiation factor 3 subunit B OS=Homo sapiens OX=9606 GN=EIF3B PE=1 SV=3	0	141.696	47	33	118	33	814	92.4	5	349.98	33	cell organization and biogenesis;metabolic process;regulation of biological process	cytoplasm;cytosol	protein binding;RNA binding;structural molecule activity	Pf00076, Pf08662, Pf13893, Pf14259	8662	ENSG00000106263.17	EIF3B	7	RNA transport	Formation of the ternary complex, and subsequently, the 43S complex; L13a-mediated translational silencing of Ceruloplasmin expression; Translation initiation complex formation; GTP hydrolysis and joining of the 60S ribosomal subunit; Formation of a pool of free 40S subunits; Ribosomal scanning and start codon recognition	Translation Factors	13	0	333.8	295.1	332.2	386	369.3	356.5	374.6
High	Master Protein	P06748-2	Isoform 2 of Nucleophosmin OS=Homo sapiens OX=9606 GN=NPM1	0	141.672	68	16	262	1	265	29.4	4.61	896.64	16	cell growth;cell organization and biogenesis;cellular homeostasis;metabolic process;regulation of biological process;response to stimulus;transport	cytoplasm;cytosol;membrane;nucleus	DNA binding;enzyme regulator activity;protein binding;RNA binding	Pf03066	4869	ENSG00000181163.13	NPM1	5				0	0
High	Master Protein	P17066	Heat shock 70 kDa protein 6 OS=Homo sapiens OX=9606 GN=HSPA6 PE=1 SV=2	0	141.13	53	30	353	18	643	71	6.14	806.96	30	cell organization and biogenesis;metabolic process;response to stimulus;transport	cytoplasm;cytosol;extracellular;organelle lumen	catalytic activity;nucleotide binding;protein binding	Pf00012, Pf06723	3310	ENSG00000173110.7	HSPA6	1	Antigen processing and presentation; Measles; Epstein-Barr virus infection; Estrogen signaling pathway; Protein processing in endoplasmic reticulum; Endocytosis; Spliceosome; Legionellosis; Longevity regulating pathway - multiple species; Influenza A; Toxoplasmosis; MAPK signaling pathway	Neutrophil degranulation; Regulation of HSF1-mediated heat shock response	Parkin-Ubiquitin Proteasomal System pathway	20	0	24.8	32.3	28.5	81.5	77.1	88.5	86
High	Master Protein	P52701	DNA mismatch repair protein Msh6 OS=Homo sapiens OX=9606 GN=MSH6 PE=1 SV=2	0	141.119	34	39	76	39	1360	152.7	6.9	214.66	39	cell organization and biogenesis;metabolic process;regulation of biological process;response to stimulus	chromosome;cytosol;Golgi;nucleus	catalytic activity;DNA binding;metal ion binding;nucleotide binding;protein binding	Pf00488, Pf00855, Pf01624, Pf05188, Pf05190, Pf05192	2956	ENSG00000116062.14	MSH6	2	Mismatch repair; Colorectal cancer; Platinum drug resistance; Pathways in cancer	Defective Mismatch Repair Associated With MSH2; Defective Mismatch Repair Associated With MSH6; Mismatch repair (MMR) directed by MSH2:MSH6 (MutSalpha)	Signaling Pathways in Glioblastoma; Retinoblastoma (RB) in Cancer; Mismatch repair	14	0	223.6	159.2	229.5	263.2	222.7	172.7	189.9
High	Master Protein	Q14690	Protein RRP5 homolog OS=Homo sapiens OX=9606 GN=PDCD11 PE=1 SV=3	0	141.079	26	43	71	43	1871	208.6	8.87	176.96	43	metabolic process	cytosol;nucleus	protein binding;RNA binding	Pf00575, Pf13424, Pf13432	22984	ENSG00000148843.13	PDCD11	10		Major pathway of rRNA processing in the nucleolus and cytosol; rRNA modification in the nucleus and cytosol		5	0	219.9	175.4	217.3	211.9	193	148	167.3
High	Master Protein	Q9BQG0	Myb-binding protein 1A OS=Homo sapiens OX=9606 GN=MYBBP1A PE=1 SV=2	0	141.045	34	37	67	37	1328	148.8	9.28	196.76	37	cell communication;cell differentiation;metabolic process;regulation of biological process;response to stimulus;transport	cytoplasm;membrane;nucleus	catalytic activity;DNA binding;protein binding;RNA binding	Pf04931, Pf05793, Pf11593, Pf12815	10514	ENSG00000132382.14	MYBBP1A	17		B-WICH complex positively regulates rRNA expression	Energy Metabolism	5	0	258.2	203.4	257.1	300.5	244.3	198.2	204.9
High	Master Protein	Q14974	Importin subunit beta-1 OS=Homo sapiens OX=9606 GN=KPNB1 PE=1 SV=2	0	141.017	39	28	96	28	876	97.1	4.78	309.08	28	cell organization and biogenesis;cellular component movement;metabolic process;regulation of biological process;response to stimulus;transport	cytoplasm;cytosol;extracellular;membrane;nucleus;organelle lumen	metal ion binding;protein binding;RNA binding;transporter activity	Pf02985, Pf03810, Pf13513, Pf13646	3837	ENSG00000108424.9	KPNB1	17	RNA transport	ISG15 antiviral mechanism; NS1 Mediated Effects on Host Pathways; Nuclear import of Rev protein; Neutrophil degranulation; Regulation of cholesterol biosynthesis by SREBP (SREBF); Transport of Ribonucleoproteins into the Host Nucleus; Activation of DNA fragmentation factor	Sterol Regulatory Element-Binding Proteins (SREBP) signalling	29	0	378.9	258.4	419	440.5	394.5	281.2	357.1
High	Master Protein	Q9BVJ6	U3 small nucleolar RNA-associated protein 14 homolog A OS=Homo sapiens OX=9606 GN=UTP14A PE=1 SV=1	0	140.886	46	35	105	35	771	87.9	7.87	273.66	35	metabolic process	cytosol;nucleus	protein binding;RNA binding	Pf04615	10813	ENSG00000156697.12	UTP14A	X	Ribosome biogenesis in eukaryotes	Major pathway of rRNA processing in the nucleolus and cytosol; rRNA modification in the nucleus and cytosol		6	0	356.1	355	347.6	341.4	369.5	383	364.9
High	Master Protein	P33992	DNA replication licensing factor MCM5 OS=Homo sapiens OX=9606 GN=MCM5 PE=1 SV=5	0	140.405	51	33	87	33	734	82.2	8.37	271.93	33	cell division;metabolic process	membrane;nucleus	catalytic activity;DNA binding;nucleotide binding;protein binding	Pf00493, Pf07728, Pf14551	4174	ENSG00000100297.15	MCM5	22	DNA replication; Cell cycle	M/G1 Transition; Assembly of the pre-replicative complex; Unwinding of DNA; Regulation of DNA replication; Activation of ATR in response to replication stress; Activation of the pre-replicative complex; Orc1 removal from chromatin; Removal of licensing factors from origins	Cell Cycle; G1 to S cell cycle control; DNA Replication	25	0	395.6	332.3	377.9	445.2	373.4	355.4	355.4
High	Master Protein	P14314	Glucosidase 2 subunit beta OS=Homo sapiens OX=9606 GN=PRKCSH PE=1 SV=2	0	140.111	43	21	138	21	528	59.4	4.41	442.25	21	metabolic process;regulation of biological process;response to stimulus	endoplasmic reticulum;organelle lumen	metal ion binding;protein binding	Pf07915, Pf12999, Pf13015	5589	ENSG00000130175.9	PRKCSH	19	Protein processing in endoplasmic reticulum	Advanced glycosylation endproduct receptor signaling; Post-translational protein phosphorylation; Regulation of Insulin-like Growth Factor (IGF) transport and uptake by Insulin-like Growth Factor Binding Proteins (IGFBPs); Calnexin/calreticulin cycle		11	0	441.6	459.3	430	388.7	399.7	420.2	410
High	Master Protein	Q9UBC2-2	Isoform 2 of Epidermal growth factor receptor substrate 15-like 1 OS=Homo sapiens OX=9606 GN=EPS15L1	0	139.988	51	34	74	34	910	99.5	5.08	211.53	34	cell differentiation;cell organization and biogenesis;cellular component movement;metabolic process;regulation of biological process;response to stimulus;transport	cytoplasm;cytoskeleton;cytosol;Golgi;membrane;nucleus	catalytic activity;metal ion binding;motor activity;nucleotide binding;protein binding;structural molecule activity;transporter activity	Pf00038, Pf00261, Pf00529, Pf00769, Pf01496, Pf01576, Pf02050, Pf02321, Pf02463, Pf02841, Pf02994, Pf03148, Pf03962, Pf03999, Pf04012, Pf04111, Pf04156, Pf04912, Pf04977, Pf05103, Pf05149, Pf05262, Pf05276, Pf05478, Pf05483, Pf05557, Pf05622, Pf05667, Pf05701, Pf05816, Pf06008, Pf06160, Pf06818, Pf07111, Pf07321, Pf07798, Pf07888, Pf07926, Pf08317, Pf08614, Pf09311, Pf09726, Pf09730, Pf09731, Pf0…	58513	ENSG00000127527.13	EPS15L1	19			EGF/EGFR Signaling Pathway	1	0	323.7	315.2	328.3	334.6	332	355.8	351.9
High	Master Protein	Q641Q2	WASH complex subunit 2A OS=Homo sapiens OX=9606 GN=WASHC2A PE=1 SV=3	0	139.433	34	30	66	7	1341	147.1	4.81	216.61	30	transport	cytosol;endosome;membrane		Pf15255	387680	ENSG00000099290.15	FAM21A; WASHC2A	10	Endocytosis			1	23	158.6	162.2	160.9	185.8	165.4	194.3	177.9
High	Master Protein	Q96I24	Far upstream element-binding protein 3 OS=Homo sapiens OX=9606 GN=FUBP3 PE=1 SV=2	0	139.394	68	32	120	27	572	61.6	8.38	349.22	32	metabolic process;regulation of biological process	cytoplasm;membrane;nucleus	DNA binding;protein binding;RNA binding	Pf00013, Pf07650, Pf13014	8939	ENSG00000107164.15	FUBP3	9				0	0	286.4	308.1	255.3	248.2	271.7	287.9	278.7
High	Master Protein	P67809	Y-box-binding protein 1 OS=Homo sapiens OX=9606 GN=YBX1 PE=1 SV=3	0	139.323	53	13	155	10	324	35.9	9.88	445.07	13	metabolic process;regulation of biological process	cytoplasm;cytosol;extracellular;membrane;nucleus;spliceosomal complex	DNA binding;protein binding;RNA binding	Pf00313	4904	ENSG00000065978.18	YBX1	1		mRNA Splicing - Major Pathway; mRNA Splicing - Minor Pathway	Brain-Derived Neurotrophic Factor (BDNF) signaling pathway; Mecp2 and Associated Rett Syndrome; mRNA Processing; Sudden Infant Death Syndrome (SIDS) Susceptibility Pathways	9	4	572.6	565.2	562.3	583.5	583	567.3	596.4
High	Master Protein	P11498	Pyruvate carboxylase, mitochondrial OS=Homo sapiens OX=9606 GN=PC PE=1 SV=2	0	138.961	39	35	70	35	1178	129.6	6.84	200.5	35	metabolic process;regulation of biological process	cytoplasm;cytosol;mitochondrion;organelle lumen	catalytic activity;metal ion binding;nucleotide binding;protein binding	Pf00289, Pf00364, Pf00682, Pf02222, Pf02436, Pf02785, Pf02786, Pf07478, Pf08443, Pf13533, Pf13535, Pf15632	5091	ENSG00000173599.13	PC	11	Metabolic pathways; Carbon metabolism; Biosynthesis of amino acids; Citrate cycle (TCA cycle); Pyruvate metabolism	Gluconeogenesis; Biotin transport and metabolism; Defective HLCS causes multiple carboxylase deficiency	Alanine and aspartate metabolism; TCA Cycle and Deficiency of Pyruvate Dehydrogenase complex (PDHc); Fatty Acid Biosynthesis; Amino Acid metabolism; Glycolysis and Gluconeogenesis	22	0	209.8	239.7	216.7	192	195.6	227.3	231.6
High	Master Protein	Q29RF7	Sister chromatid cohesion protein PDS5 homolog A OS=Homo sapiens OX=9606 GN=PDS5A PE=1 SV=1	0	138.604	30	37	60	35	1337	150.7	7.91	167.72	37	cell division;cell organization and biogenesis;metabolic process;regulation of biological process;response to stimulus	chromosome;cytosol;membrane;nucleus	protein binding		23244	ENSG00000121892.14	PDS5A	4		Cohesin Loading onto Chromatin; Establishment of Sister Chromatid Cohesion; Separation of Sister Chromatids; Resolution of Sister Chromatid Cohesion		12	1	242	147.3	237.7	256.8	213.4	166.9	165.5
High	Master Protein	P46459	Vesicle-fusing ATPase OS=Homo sapiens OX=9606 GN=NSF PE=1 SV=3	0	137.321	48	36	108	35	744	82.5	6.95	303.97	36	cell organization and biogenesis;metabolic process;regulation of biological process;response to stimulus;transport	cytoplasm;cytosol;membrane	catalytic activity;metal ion binding;nucleotide binding;protein binding;RNA binding	Pf00004, Pf00910, Pf01078, Pf02359, Pf02933, Pf05272, Pf05496, Pf06068, Pf07724, Pf07728, Pf13173, Pf13191, Pf13207, Pf13401	4905	ENSG00000073969.18; ENSG00000278174.3; ENSG00000276262.2	NSF	17; CHR_HSCHR17_1_CTG5; CHR_HSCHR17_2_CTG5	Synaptic vesicle cycle; Vasopressin-regulated water reabsorption; GABAergic synapse	COPI-dependent Golgi-to-ER retrograde traffic; Intra-Golgi traffic; COPII (Coat Protein 2) Mediated Vesicle Transport; COPI-mediated anterograde transport; Retrograde transport at the Trans-Golgi-Network; Trafficking of GluR2-containing AMPA receptors	Synaptic Vesicle Pathway; Brain-Derived Neurotrophic Factor (BDNF) signaling pathway	25	1	470.7	426.5	464.9	466.1	481.5	445.4	460.4
High	Master Protein	Q14692	Ribosome biogenesis protein BMS1 homolog OS=Homo sapiens OX=9606 GN=BMS1 PE=1 SV=1	0	136.741	33	36	68	36	1282	145.7	6.44	206.3	36	cell organization and biogenesis;metabolic process	nucleus	catalytic activity;nucleotide binding;RNA binding	Pf04950, Pf08142	9790	ENSG00000165733.7	BMS1	10	Ribosome biogenesis in eukaryotes	Major pathway of rRNA processing in the nucleolus and cytosol; rRNA modification in the nucleus and cytosol		6	0	214.7	227.1	203.4	237.9	233.7	226.4	194.1
High	Master Protein	P46100	Transcriptional regulator ATRX OS=Homo sapiens OX=9606 GN=ATRX PE=1 SV=5	0	136.596	16	35	74	35	2492	282.4	6.58	178.9	35	cell organization and biogenesis;metabolic process;regulation of biological process;response to stimulus	chromosome;nucleus	catalytic activity;DNA binding;metal ion binding;nucleotide binding;protein binding	Pf00176, Pf00271	546		ATRX	X			Pathways Affected in Adenoid Cystic Carcinoma	1	0	289	267.3	263	246.1	258.4	284.5	248.8
High	Master Protein	P41250	Glycine--tRNA ligase OS=Homo sapiens OX=9606 GN=GARS1 PE=1 SV=3	0	136.538	49	31	85	31	739	83.1	7.03	251.08	31	metabolic process	cytoplasm;cytosol;extracellular;mitochondrion;organelle lumen	catalytic activity;nucleotide binding;protein binding	Pf00458, Pf00587, Pf03129	2617	ENSG00000106105.13	GARS	7	Aminoacyl-tRNA biosynthesis	Mitochondrial tRNA aminoacylation; Cytosolic tRNA aminoacylation		6	0	400.9	436.6	376.8	464.1	410.9	454.2	432.9
High	Master Protein	P05455	Lupus La protein OS=Homo sapiens OX=9606 GN=SSB PE=1 SV=2	0	136.41	62	28	128	28	408	46.8	7.12	337.54	28	metabolic process;transport	cytoplasm;nucleus	protein binding;RNA binding	Pf00076, Pf05383, Pf08777, Pf14259	6741	ENSG00000138385.15	SSB	2	Systemic lupus erythematosus	RNA Polymerase III Abortive And Retractive Initiation; RNA Polymerase III Transcription Termination		5	0	624	609.5	629.7	633.2	621.3	597.6	630.4
High	Master Protein	Q15276	Rab GTPase-binding effector protein 1 OS=Homo sapiens OX=9606 GN=RABEP1 PE=1 SV=2	0	136.251	47	41	82	41	862	99.2	5.01	205.02	41	cell death;cell organization and biogenesis;metabolic process;regulation of biological process;transport	cytoplasm;endosome;membrane	enzyme regulator activity;protein binding;transporter activity	Pf01496, Pf03528, Pf04111, Pf09311, Pf09726, Pf12128, Pf13949	9135	ENSG00000029725.16	RABEP1	17	Endocytosis	TBC/RABGAPs		5	0	278.4	288.4	302.1	299.4	308.5	315.8	333
High	Master Protein	P98175-5	Isoform 5 of RNA-binding protein 10 OS=Homo sapiens OX=9606 GN=RBM10	0	136.145	41	37	101	6	995	110.3	6.28	298.38	37												0	28	304.3	354.2	298.5	285.4	314.4	332.3	310.3
High	Master Protein	P31942-2	Isoform 2 of Heterogeneous nuclear ribonucleoprotein H3 OS=Homo sapiens OX=9606 GN=HNRNPH3	0	136.021	62	13	141	1	331	35.2	6.87	407.45	13	cell differentiation;metabolic process	nucleus;spliceosomal complex	protein binding;RNA binding	Pf00076, Pf14259	3189	ENSG00000096746.17	HNRNPH3	10				0	0	47.3	51.6	45.2	36.4	40.8	41.4	42.9
High	Master Protein	Q6Y7W6	GRB10-interacting GYF protein 2 OS=Homo sapiens OX=9606 GN=GIGYF2 PE=1 SV=1	0	135.992	32	38	97	38	1299	150	5.54	301.64	38	cell differentiation;metabolic process;regulation of biological process;response to stimulus	cytoplasm;cytosol;endoplasmic reticulum;endosome;Golgi;membrane	protein binding;RNA binding	Pf02213	26058	ENSG00000204120.14	GIGYF2	2				0	0	250.3	271.1	276.6	308.8	316.9	320.8	320
High	Master Protein	O75400	Pre-mRNA-processing factor 40 homolog A OS=Homo sapiens OX=9606 GN=PRPF40A PE=1 SV=2	0	135.989	30	29	106	1	957	108.7	7.56	304.73	29	cell division;cell organization and biogenesis;cellular component movement;metabolic process;regulation of biological process	cytosol;membrane;nucleus;spliceosomal complex	protein binding;RNA binding	Pf00397, Pf01846	55660		PRPF40A	2	Spliceosome	mRNA Splicing - Major Pathway	mRNA Processing	6	0	75.9	80	69.1	60.8	76.2	68.9	68
High	Master Protein	Q8WWM7	Ataxin-2-like protein OS=Homo sapiens OX=9606 GN=ATXN2L PE=1 SV=2	0	135.976	35	31	94	30	1075	113.3	8.59	269.87	31	cell organization and biogenesis;regulation of biological process	cytoplasm;cytosol;membrane;nucleus	protein binding;RNA binding	Pf06741, Pf07145, Pf09770, Pf14438	11273	ENSG00000168488.18	ATXN2L	16				0	1	360.1	402	379.8	418.9	415.3	426.6	444.9
High	Master Protein	P04843	Dolichyl-diphosphooligosaccharide--protein glycosyltransferase subunit 1 OS=Homo sapiens OX=9606 GN=RPN1 PE=1 SV=1	0	135.85	63	33	93	33	607	68.5	6.38	280.63	33	metabolic process	cytosol;endoplasmic reticulum;membrane	catalytic activity;protein binding;RNA binding	Pf04597	6184	ENSG00000163902.11	RPN1	3	Protein processing in endoplasmic reticulum; Metabolic pathways; N-Glycan biosynthesis	Asparagine N-linked glycosylation; SRP-dependent cotranslational protein targeting to membrane	Proteasome Degradation	9	0	384	317.8	394.4	369.6	370.5	311.6	325.8
High	Master Protein	Q7Z2W4	Zinc finger CCCH-type antiviral protein 1 OS=Homo sapiens OX=9606 GN=ZC3HAV1 PE=1 SV=3	0	135.592	52	40	81	40	902	101.4	8.4	220.64	40	defense response;metabolic process;regulation of biological process;response to stimulus	cytoplasm;cytosol;nucleus	catalytic activity;metal ion binding;nucleotide binding;protein binding;RNA binding	Pf00644	56829	ENSG00000105939.12	ZC3HAV1	7		Signaling by BRAF and RAF fusions		4	0	309.8	314	322.5	307.9	325.7	313.4	305.2
High	Master Protein	Q8N1F7	Nuclear pore complex protein Nup93 OS=Homo sapiens OX=9606 GN=NUP93 PE=1 SV=2	0	135.478	48	41	96	41	819	93.4	5.72	253.38	41	cell organization and biogenesis;cellular component movement;metabolic process;regulation of biological process;response to stimulus;transport	membrane;nucleus	protein binding;structural molecule activity	Pf04097	9688	ENSG00000102900.12	NUP93	16	RNA transport	Rev-mediated nuclear export of HIV RNA; ISG15 antiviral mechanism; NEP/NS2 Interacts with the Cellular Export Machinery; tRNA processing in the nucleus; Transcriptional regulation by small RNAs; Nuclear Pore Complex (NPC) Disassembly; Regulation of Glucokinase by Glucokinase Regulatory Protein; Vpr-mediated nuclear import of PICs; Regulation of HSF1-mediated heat shock response; snRNP Assembly; S…		64	0	321.1	259	327	340	293.5	252.7	244.3
High	Master Protein	Q9BXJ9	N-alpha-acetyltransferase 15, NatA auxiliary subunit OS=Homo sapiens OX=9606 GN=NAA15 PE=1 SV=1	0	135.433	42	39	94	31	866	101.2	7.42	260.85	39	cell differentiation;development;metabolic process;regulation of biological process	cytoplasm;cytosol;membrane;nucleus	catalytic activity;protein binding;RNA binding	Pf12569, Pf13414	80155	ENSG00000164134.12	NAA15	4				0	7	313	247.6	322.4	363.6	316.1	242.2	281.2
High	Master Protein	Q5BKZ1	DBIRD complex subunit ZNF326 OS=Homo sapiens OX=9606 GN=ZNF326 PE=1 SV=2	0	134.959	53	22	90	22	582	65.6	5.15	296.68	22	metabolic process;regulation of biological process	nucleus;spliceosomal complex	DNA binding;metal ion binding;protein binding;RNA binding	Pf04988	284695	ENSG00000162664.16	ZNF326	1				0	0	236.7	275.4	223.5	191.4	225.7	255.3	237.4
High	Master Protein	Q9BUF5	Tubulin beta-6 chain OS=Homo sapiens OX=9606 GN=TUBB6 PE=1 SV=1	0	134.682	63	20	125	9	446	49.8	4.88	276.93	20	cell organization and biogenesis	cytoplasm;cytoskeleton;nucleus	catalytic activity;nucleotide binding;structural molecule activity	Pf00091, Pf03953, Pf10644	84617	ENSG00000176014.12	TUBB6	18	Gap junction; Phagosome; Pathogenic Escherichia coli infection	COPI-independent Golgi-to-ER retrograde traffic; COPI-dependent Golgi-to-ER retrograde traffic; Carboxyterminal post-translational modifications of tubulin; Recruitment of NuMA to mitotic centrosomes; Hedgehog 'off' state; Translocation of GLUT4 to the plasma membrane; Prefoldin mediated transfer of substrate to CCT/TriC; Microtubule-dependent trafficking of connexons from Golgi to the plasma mem…	Pathogenic Escherichia coli infection; Parkin-Ubiquitin Proteasomal System pathway	65	3	134	150.4	153.4	160	163.3	160.6	166.9
High	Master Protein	P43304	Glycerol-3-phosphate dehydrogenase, mitochondrial OS=Homo sapiens OX=9606 GN=GPD2 PE=1 SV=3	0	134.628	59	37	84	37	727	80.8	7.69	236.33	37	metabolic process;transport	membrane;mitochondrion	catalytic activity;metal ion binding	Pf00036, Pf00890, Pf01266, Pf03486, Pf07992, Pf12831, Pf13499	2820	ENSG00000115159.15	GPD2	2	Glycerophospholipid metabolism	Triglyceride catabolism; Synthesis of PA	Fatty Acid Beta Oxidation	9	0	228.8	249.4	236.9	202.5	245.9	241.6	238.6
High	Master Protein	P27694	Replication protein A 70 kDa DNA-binding subunit OS=Homo sapiens OX=9606 GN=RPA1 PE=1 SV=2	0	134.534	51	28	91	28	616	68.1	7.21	282.57	28	cell organization and biogenesis;cellular homeostasis;metabolic process;regulation of biological process;response to stimulus	nucleus	DNA binding;metal ion binding;protein binding	Pf01336, Pf01485, Pf04057, Pf08646	6117	ENSG00000132383.11	RPA1	17	Nucleotide excision repair; Fanconi anemia pathway; Homologous recombination; Mismatch repair; DNA replication	Translesion Synthesis by POLH; Mismatch repair (MMR) directed by MSH2:MSH6 (MutSalpha); Activation of the pre-replicative complex; Termination of translesion DNA synthesis; Translesion synthesis by POLI; Formation of Incision Complex in GG-NER; Recognition of DNA damage by PCNA-containing replication complex; Translesion synthesis by REV1; Meiotic recombination; Removal of the Flap Intermediate; …	Homologous recombination; Retinoblastoma (RB) in Cancer; ATR Signaling; G1 to S cell cycle control; DNA Replication; Mismatch repair	87	0	416.1	420.7	431.9	441.2	439.7	428.1	449.2
High	Master Protein	P42566	Epidermal growth factor receptor substrate 15 OS=Homo sapiens OX=9606 GN=EPS15 PE=1 SV=2	0	134.489	53	36	71	36	896	98.6	4.64	202.96	36	cell organization and biogenesis;cell proliferation;metabolic process;regulation of biological process;response to stimulus;transport	cytoplasm;cytoskeleton;cytosol;endosome;membrane;nucleus	catalytic activity;DNA binding;metal ion binding;motor activity;protein binding	Pf00769, Pf01576, Pf02609, Pf03131, Pf03938, Pf03962, Pf04111, Pf04156, Pf04849, Pf05557, Pf05701, Pf06160, Pf06818, Pf07321, Pf07926, Pf08317, Pf10186, Pf11559, Pf12325, Pf12763, Pf12795, Pf13863, Pf14282, Pf15035, Pf15619	2060	ENSG00000085832.16	EPS15	1	Endocytosis	Cargo recognition for clathrin-mediated endocytosis; Negative regulation of MET activity; EGFR downregulation; InlB-mediated entry of Listeria monocytogenes into host cell	VEGFA-VEGFR2 Signaling Pathway; EGF/EGFR Signaling Pathway	17	0	224.2	236.2	238.7	242	257.4	265.5	250.1
High	Master Protein	P57737-3	Isoform 3 of Coronin-7 OS=Homo sapiens OX=9606 GN=CORO7	0	134.16	44	33	72	6	1048	114.1	6.33	227.47	33	cell organization and biogenesis;transport	cytosol;Golgi;membrane	protein binding	Pf00400, Pf03656, Pf08953, Pf08954	100529144; 79585	ENSG00000103426.12; ENSG00000278760.4	CORO7-PAM16; CORO7	16; CHR_HSCHR16_3_CTG1				0	21	317.4	290.6	309.9	313.7	319.7	291	331.9
High	Master Protein	P11047	Laminin subunit gamma-1 OS=Homo sapiens OX=9606 GN=LAMC1 PE=1 SV=3	0	134.132	30	35	67	35	1609	177.5	5.12	193.1	35	cell organization and biogenesis;cellular component movement;metabolic process;regulation of biological process	extracellular;organelle lumen	catalytic activity;motor activity;protein binding;structural molecule activity	Pf00052, Pf00053, Pf00055, Pf00261, Pf01576, Pf05262, Pf05483, Pf05557, Pf05667, Pf05701, Pf06008, Pf08317, Pf10174, Pf11068, Pf12128, Pf12795, Pf13166, Pf13514, Pf13868	3915	ENSG00000135862.5	LAMC1	1	Prion diseases; Toxoplasmosis; ECM-receptor interaction; Focal adhesion; Pathways in cancer; Amoebiasis; PI3K-Akt signaling pathway; Small cell lung cancer	ECM proteoglycans; Post-translational protein phosphorylation; Regulation of Insulin-like Growth Factor (IGF) transport and uptake by Insulin-like Growth Factor Binding Proteins (IGFBPs); L1CAM interactions; Laminin interactions; Degradation of the extracellular matrix; MET activates PTK2 signaling; Non-integrin membrane-ECM interactions	Alpha 6 Beta 4 signaling pathway; Endoderm Differentiation; miRNA targets in ECM and membrane receptors; Focal Adhesion; Focal Adhesion-PI3K-Akt-mTOR-signaling pathway; Inflammatory Response Pathway	31	0	257	244.1	256.8	236.3	246.2	247.8	251.5
High	Master Protein	P35998	26S proteasome regulatory subunit 7 OS=Homo sapiens OX=9606 GN=PSMC2 PE=1 SV=3	0	134.106	74	28	107	28	433	48.6	5.95	324.66	28	cell differentiation;metabolic process;regulation of biological process;response to stimulus;transport	cytoplasm;cytosol;extracellular;membrane;nucleus;organelle lumen;proteasome	catalytic activity;nucleotide binding;protein binding	Pf00004, Pf00158, Pf07724, Pf07726, Pf07728, Pf13191, Pf13401	5701	ENSG00000161057.11	PSMC2	7	Proteasome; Epstein-Barr virus infection	Regulation of RAS by GAPs; CDT1 association with the CDC6:ORC:origin complex; Downstream TCR signaling; UCH proteinases; NIK-->noncanonical NF-kB signaling; Hh mutants that don't undergo autocatalytic processing are degraded by ERAD; SCF-beta-TrCP mediated degradation of Emi1; Neutrophil degranulation; Cross-presentation of soluble exogenous antigens (endosomes); Separation of Sister Chromatids; …	Proteasome Degradation; Parkin-Ubiquitin Proteasomal System pathway	153	0	446	455.3	467	531.8	511	518.8	507.7
High	Master Protein	Q9NWH9	SAFB-like transcription modulator OS=Homo sapiens OX=9606 GN=SLTM PE=1 SV=2	0	133.532	34	33	80	33	1034	117.1	7.87	222.9	33	cell death;metabolic process;regulation of biological process	nucleus	DNA binding;RNA binding	Pf00076, Pf02037, Pf13893, Pf14259	79811	ENSG00000137776.16	SLTM	15				0	0	204.6	205.7	200.1	192.1	199.3	221.9	195.4
High	Master Protein	P63104	14-3-3 protein zeta/delta OS=Homo sapiens OX=9606 GN=YWHAZ PE=1 SV=1	0	133.354	66	16	129	12	245	27.7	4.79	408.67	16	cell organization and biogenesis;metabolic process;regulation of biological process;response to stimulus;transport	cytoplasm;cytosol;membrane;mitochondrion;nucleus	catalytic activity;protein binding;RNA binding	Pf00244	7534	ENSG00000164924.17	YWHAZ	8	Cell cycle; Epstein-Barr virus infection; Viral carcinogenesis; Oocyte meiosis; Hepatitis B; PI3K-Akt signaling pathway; Hippo signaling pathway; Pathogenic Escherichia coli infection	Chk1/Chk2(Cds1) mediated inactivation of Cyclin B:Cdk1 complex; Interleukin-3, 5 and GM-CSF signaling; KSRP (KHSRP) binds and destabilizes mRNA; Activation of BAD and translocation to mitochondria ; GP1b-IX-V activation signalling; Translocation of GLUT4 to the plasma membrane; Rap1 signalling; Deactivation of the beta-catenin transactivating complex; TP53 Regulates Metabolic Genes; RHO GTPases a…	Cell Cycle; Prolactin Signaling Pathway; Pathogenic Escherichia coli infection; Myometrial Relaxation and Contraction Pathways; Calcium Regulation in the Cardiac Cell; Sudden Infant Death Syndrome (SIDS) Susceptibility Pathways	51	0	300.3	319.7	305.5	360.9	310.1	366.6	304.2
High	Master Protein	Q9UHB6	LIM domain and actin-binding protein 1 OS=Homo sapiens OX=9606 GN=LIMA1 PE=1 SV=1	0	133.35	57	36	107	35	759	85.2	6.84	308.5	36	cell organization and biogenesis;regulation of biological process	cytoplasm;cytoskeleton	metal ion binding;protein binding	Pf00412	51474	ENSG00000050405.13	LIMA1	12				0	1	362.2	378.9	357.2	388.4	404.5	444.2	390.6
High	Master Protein	P39023	60S ribosomal protein L3 OS=Homo sapiens OX=9606 GN=RPL3 PE=1 SV=2	0	133.208	47	21	122	21	403	46.1	10.18	371.93	21	cell organization and biogenesis;metabolic process;response to stimulus;transport	cytoplasm;cytosol;nucleus;ribosome	protein binding;RNA binding;structural molecule activity	Pf00297	6122	ENSG00000100316.15	RPL3	22	Ribosome	Peptide chain elongation; Eukaryotic Translation Termination; Viral mRNA Translation; L13a-mediated translational silencing of Ceruloplasmin expression; Nonsense Mediated Decay (NMD) independent of the Exon Junction Complex (EJC); Selenocysteine synthesis; Nonsense Mediated Decay (NMD) enhanced by the Exon Junction Complex (EJC); GTP hydrolysis and joining of the 60S ribosomal subunit; Major path…	Cytoplasmic Ribosomal Proteins	34	0	479.4	481.6	478	538.7	506.3	508.6	515.1
High	Master Protein	Q5JTZ9	Alanine--tRNA ligase, mitochondrial OS=Homo sapiens OX=9606 GN=AARS2 PE=1 SV=1	0	132.756	43	33	78	33	985	107.3	6.27	248.63	33	cell organization and biogenesis;metabolic process	cytoplasm;mitochondrion	catalytic activity;metal ion binding;nucleotide binding;RNA binding	Pf01411, Pf07973	57505	ENSG00000124608.4	AARS2	6	Aminoacyl-tRNA biosynthesis	Mitochondrial tRNA aminoacylation		5	0	320.6	312.1	319.2	292	326.5	316.9	319.4
High	Master Protein	O95202	Mitochondrial proton/calcium exchanger protein OS=Homo sapiens OX=9606 GN=LETM1 PE=1 SV=1	0	132.718	52	32	79	32	739	83.3	6.7	228.23	32	cell organization and biogenesis;cellular homeostasis;transport	membrane;mitochondrion	metal ion binding;protein binding;transporter activity	Pf07766, Pf13833	3954	ENSG00000168924.14	LETM1	4		Mitochondrial calcium ion transport		2	0	483.9	360.9	466.5	478.9	454	381.2	375.8
High	Master Protein	Q7L2E3-2	Isoform 2 of ATP-dependent RNA helicase DHX30 OS=Homo sapiens OX=9606 GN=DHX30	0	132.639	37	39	64	39	1222	136	8.6	173.52	39	cell organization and biogenesis;metabolic process	cytosol;mitochondrion	catalytic activity;nucleotide binding;protein binding;RNA binding	Pf00270, Pf00271, Pf04408, Pf07717	22907	ENSG00000132153.14	DHX30	3				0	0	191.2	141.8	188.8	179.5	172.7	134.3	150.6
High	Master Protein	Q99707	Methionine synthase OS=Homo sapiens OX=9606 GN=MTR PE=1 SV=2	0	132.615	38	35	51	35	1265	140.4	5.58	151.99	35	cell organization and biogenesis;metabolic process;response to stimulus	cytoplasm;cytosol	catalytic activity;metal ion binding;protein binding	Pf00809, Pf02310, Pf02574, Pf02607, Pf02965, Pf03599	4548	ENSG00000116984.12	MTR	1	Biosynthesis of amino acids; Cysteine and methionine metabolism; One carbon pool by folate; Selenocompound metabolism; Metabolic pathways	Defective MTR causes methylmalonic aciduria and homocystinuria type cblG; Sulfur amino acid metabolism; Methylation; Cobalamin (Cbl, vitamin B12) transport and metabolism; Defective MTRR causes methylmalonic aciduria and homocystinuria type cblE	Selenium Micronutrient Network; Vitamin B12 Metabolism; Folate Metabolism; Trans-sulfuration pathway; One Carbon Metabolism; Trans-sulfuration and one carbon metabolism; One carbon metabolism and related pathways	27	0	87.5	94.7	97.4	84.6	105.2	104	85.1
High	Master Protein	O60216	Double-strand-break repair protein rad21 homolog OS=Homo sapiens OX=9606 GN=RAD21 PE=1 SV=2	0	132.498	54	28	77	28	631	71.6	4.65	261.61	28	cell death;cell division;cell organization and biogenesis;metabolic process;regulation of biological process;response to stimulus	chromosome;cytosol;membrane;nucleus	protein binding	Pf04824, Pf04825	5885	ENSG00000164754.14	RAD21	8	Cell cycle	Meiotic synapsis; Separation of Sister Chromatids; Resolution of Sister Chromatid Cohesion; Cohesin Loading onto Chromatin; Establishment of Sister Chromatid Cohesion; SUMOylation of DNA damage response and repair proteins		21	0	246.8	254	237.8	234.9	239.2	248.7	230.5
High	Master Protein	Q9BUJ2	Heterogeneous nuclear ribonucleoprotein U-like protein 1 OS=Homo sapiens OX=9606 GN=HNRNPUL1 PE=1 SV=2	0	132.355	45	31	105	31	856	95.7	6.92	281.11	31	metabolic process;regulation of biological process;response to stimulus	nucleus	protein binding;RNA binding	Pf00622, Pf02037, Pf13671	11100	ENSG00000105323.16	HNRNPUL1	19	Influenza A	mRNA Splicing - Major Pathway		5	0	402.5	423.1	391.5	435.2	445.9	459.7	466.1
High	Master Protein	P26639	Threonine--tRNA ligase 1, cytoplasmic OS=Homo sapiens OX=9606 GN=TARS1 PE=1 SV=3	0	132.347	53	33	95	31	723	83.4	6.67	289.38	33	metabolic process	cytoplasm;cytoskeleton;cytosol	catalytic activity;nucleotide binding;protein binding;RNA binding	Pf00587, Pf02824, Pf03129, Pf07973	6897	ENSG00000113407.13	TARS	5	Aminoacyl-tRNA biosynthesis	Cytosolic tRNA aminoacylation		5	2	290.4	267.8	294.2	320.3	311.8	311	328.7
High	Master Protein	Q02218	2-oxoglutarate dehydrogenase, mitochondrial OS=Homo sapiens OX=9606 GN=OGDH PE=1 SV=3	0	132.343	41	31	60	25	1023	115.9	6.86	193.94	31	cellular component movement;metabolic process	cytosol;membrane;mitochondrion;organelle lumen	catalytic activity;metal ion binding;protein binding	Pf00676, Pf02779	4967	ENSG00000105953.14	OGDH	7	Carbon metabolism; Metabolic pathways; Tryptophan metabolism; Lysine degradation; Citrate cycle (TCA cycle)	Lysine catabolism; Glyoxylate metabolism and glycine degradation; Citric acid cycle (TCA cycle)	TCA Cycle and Deficiency of Pyruvate Dehydrogenase complex (PDHc); Amino Acid metabolism; Tryptophan metabolism; TCA Cycle	17	5	254.5	229.5	283.9	240.8	257	251	255.4
High	Master Protein	P43246	DNA mismatch repair protein Msh2 OS=Homo sapiens OX=9606 GN=MSH2 PE=1 SV=1	0	132.285	44	36	81	35	934	104.7	5.77	224.02	36	cell differentiation;cell organization and biogenesis;metabolic process;regulation of biological process;response to stimulus	membrane;nucleus	catalytic activity;DNA binding;metal ion binding;nucleotide binding;protein binding	Pf00488, Pf01624, Pf05188, Pf05190, Pf05192	4436	ENSG00000095002.13	MSH2	2	Colorectal cancer; Mismatch repair; Platinum drug resistance; Pathways in cancer	Defective Mismatch Repair Associated With MSH3; Defective Mismatch Repair Associated With MSH2; Mismatch repair (MMR) directed by MSH2:MSH3 (MutSbeta); Mismatch repair (MMR) directed by MSH2:MSH6 (MutSalpha); TP53 Regulates Transcription of DNA Repair Genes; Defective Mismatch Repair Associated With MSH6	Rac1/Pak1/p38/MMP-2 pathway; Mismatch repair	20	0	195.6	168.1	223.8	201.3	212.4	188.5	178.2
High	Master Protein	P63244	Receptor of activated protein C kinase 1 OS=Homo sapiens OX=9606 GN=RACK1 PE=1 SV=3	0	131.993	81	21	136	21	317	35.1	7.69	452.83	21	cell death;cellular homeostasis;development;metabolic process;regulation of biological process;response to stimulus	cytoplasm;cytosol;membrane;mitochondrion;nucleus;ribosome	enzyme regulator activity;protein binding;RNA binding;structural molecule activity	Pf00400	10399	ENSG00000204628.11	GNB2L1; RACK1	5	Measles	Regulation of TNFR1 signaling; TNFR1-mediated ceramide production; TNFR1-induced NFkappaB signaling pathway	Androgen receptor signaling pathway; Brain-Derived Neurotrophic Factor (BDNF) signaling pathway; VEGFA-VEGFR2 Signaling Pathway; Interferon type I signaling pathways	11	0	494.1	547.7	520.6	511.1	519.3	545.3	510.6
High	Master Protein	Q9BUQ8	Probable ATP-dependent RNA helicase DDX23 OS=Homo sapiens OX=9606 GN=DDX23 PE=1 SV=3	0	131.64	40	32	84	32	820	95.5	9.55	228.53	32	cell organization and biogenesis;metabolic process	cytoplasm;nucleus;spliceosomal complex	catalytic activity;DNA binding;nucleotide binding;protein binding;RNA binding	Pf00270, Pf00271, Pf04851	9416	ENSG00000174243.9	DDX23	12	Spliceosome	mRNA Splicing - Major Pathway; mRNA Splicing - Minor Pathway		6	0	253.4	241.9	260.4	247.6	237.3	247.3	238.4
High	Master Protein	P08559	Pyruvate dehydrogenase E1 component subunit alpha, somatic form, mitochondrial OS=Homo sapiens OX=9606 GN=PDHA1 PE=1 SV=3	0	131.445	66	24	122	24	390	43.3	8.06	355.04	24	metabolic process;regulation of biological process	mitochondrion;nucleus;organelle lumen	catalytic activity;protein binding	Pf00676	5160	ENSG00000131828.13	PDHA1	X	Pyruvate metabolism; HIF-1 signaling pathway; Glycolysis / Gluconeogenesis; Carbon metabolism; Citrate cycle (TCA cycle); Metabolic pathways; Glucagon signaling pathway; Central carbon metabolism in cancer	Regulation of pyruvate dehydrogenase (PDH) complex; Signaling by Retinoic Acid; Glyoxylate metabolism and glycine degradation	TCA Cycle and Deficiency of Pyruvate Dehydrogenase complex (PDHc); Amino Acid metabolism; Acetylcholine Synthesis; Glycolysis and Gluconeogenesis	22	0	486	583.3	455.9	435.6	472.1	501.7	473.5
High	Master Protein	P11177	Pyruvate dehydrogenase E1 component subunit beta, mitochondrial OS=Homo sapiens OX=9606 GN=PDHB PE=1 SV=3	0	131.383	61	15	102	15	359	39.2	6.65	341.32	15	metabolic process;regulation of biological process	mitochondrion;nucleus;organelle lumen	catalytic activity;protein binding	Pf02779, Pf02780	5162	ENSG00000168291.12	PDHB	3	Glucagon signaling pathway; Citrate cycle (TCA cycle); Metabolic pathways; Carbon metabolism; HIF-1 signaling pathway; Glycolysis / Gluconeogenesis; Pyruvate metabolism; Central carbon metabolism in cancer	Regulation of pyruvate dehydrogenase (PDH) complex; Signaling by Retinoic Acid; Glyoxylate metabolism and glycine degradation	Glycolysis and Gluconeogenesis	19	0	465.1	520.3	426.9	364.1	435.2	450.9	447.7
High	Master Protein	Q8IWZ3	Ankyrin repeat and KH domain-containing protein 1 OS=Homo sapiens OX=9606 GN=ANKHD1 PE=1 SV=1	0	131.267	19	37	58	14	2542	269.3	5.73	169.32	37	defense response;response to stimulus	cytoplasm	protein binding;RNA binding	Pf00013, Pf00023, Pf12796, Pf13014, Pf13606, Pf13637, Pf13857	54882; 404734	ENSG00000131503.20	ANKHD1; ANKHD1-EIF4EBP3	5				0	5	63.3	61.2	69.5	71.1	75.4	69.4	72.6
High	Master Protein	Q12849	G-rich sequence factor 1 OS=Homo sapiens OX=9606 GN=GRSF1 PE=1 SV=3	0	130.931	46	18	92	18	480	53.1	6.19	280.73	18	metabolic process	cytoplasm;mitochondrion	RNA binding	Pf00076, Pf14259	2926	ENSG00000132463.13	GRSF1	4		Viral mRNA Translation		6	0	324.2	374.7	286.3	270.7	288.1	332.4	313.9
High	Master Protein	Q5VTR2	E3 ubiquitin-protein ligase BRE1A OS=Homo sapiens OX=9606 GN=RNF20 PE=1 SV=2	0	130.846	37	32	73	30	975	113.6	5.94	220.51	32	cell organization and biogenesis;metabolic process;regulation of biological process	nucleus	catalytic activity;metal ion binding;protein binding;RNA binding	Pf00097, Pf13639, Pf13920, Pf13923, Pf14634	56254	ENSG00000155827.11	RNF20	9		E3 ubiquitin ligases ubiquitinate target proteins	ATM Signaling Network in Development and Disease	5	0	220.2	241.3	222.2	236.5	228	250.4	237.4
High	Master Protein	O43815	Striatin OS=Homo sapiens OX=9606 GN=STRN PE=1 SV=4	0	130.64	51	28	61	28	780	86.1	5.27	190.09	28	cell organization and biogenesis;regulation of biological process;response to stimulus	cytoplasm;membrane	protein binding	Pf00400, Pf08232	6801	ENSG00000115808.11	STRN	2				0	0	190.4	199.7	184.5	182.2	192.7	201.1	195.1
High	Master Protein	P15170-3	Isoform 3 of Eukaryotic peptide chain release factor GTP-binding subunit ERF3A OS=Homo sapiens OX=9606 GN=GSPT1	0	130.325	47	27	78	12	637	68.7	5.33	231.2	27	cell organization and biogenesis;metabolic process	cytosol	catalytic activity;nucleotide binding;protein binding;RNA binding	Pf00009, Pf03143, Pf03144, Pf07145	2935	ENSG00000103342.12	GSPT1	16				0	15	258.2	240.6	275.5	290.5	280.2	269.6	286.3
High	Master Protein	Q86UE4	Protein LYRIC OS=Homo sapiens OX=9606 GN=MTDH PE=1 SV=2	0	130.291	49	25	63	25	582	63.8	9.32	203.12	25	cell organization and biogenesis;regulation of biological process;response to stimulus	cytoplasm;endoplasmic reticulum;membrane;nucleus	protein binding;RNA binding		92140	ENSG00000147649.9	MTDH	8			Gastric cancer network 2	1	0	246.1	198.5	231.4	218	216	176.7	193.1
High	Master Protein	P07954-2	Isoform Cytoplasmic of Fumarate hydratase, mitochondrial OS=Homo sapiens OX=9606 GN=FH	0	130.063	69	23	94	23	467	50.2	7.4	305.16	23	metabolic process	cytoplasm;mitochondrion;organelle lumen	catalytic activity;protein binding	Pf00206, Pf10415	2271		FH	1			TCA Cycle	1	0	589.2	597	528.1	443.9	530.5	557.4	573.4
High	Master Protein	P62937	Peptidyl-prolyl cis-trans isomerase A OS=Homo sapiens OX=9606 GN=PPIA PE=1 SV=2	0	130.025	77	12	256	4	165	18	7.81	562.69	12	cell organization and biogenesis;cellular component movement;metabolic process;regulation of biological process;response to stimulus;transport	cytoplasm;cytosol;extracellular;membrane;nucleus;organelle lumen	catalytic activity;protein binding;RNA binding	Pf00160	5478	ENSG00000196262.13	PPIA	7		Budding and maturation of HIV virion; Gene and protein expression by JAK-STAT signaling after Interleukin-12 stimulation; Minus-strand DNA synthesis; Binding and entry of HIV virion; Basigin interactions; APOBEC3G mediated resistance to HIV-1 infection; Uncoating of the HIV Virion; Calcineurin activates NFAT; Platelet degranulation ; Plus-strand DNA synthesis; Integration of provirus; Neutrophil …	Prolactin Signaling Pathway	34	18	879.5	851.6	870.1	808.5	859.1	848.9	863.3
High	Master Protein	Q9H583	HEAT repeat-containing protein 1 OS=Homo sapiens OX=9606 GN=HEATR1 PE=1 SV=3	0	129.743	18	32	57	32	2144	242.2	6.54	156.45	32	metabolic process;regulation of biological process	membrane;mitochondrion;nucleus	protein binding;RNA binding	Pf08146, Pf12397	55127	ENSG00000119285.10	HEATR1	1	Ribosome biogenesis in eukaryotes	Major pathway of rRNA processing in the nucleolus and cytosol; rRNA modification in the nucleus and cytosol		6	0	182.8	127.7	194.5	190.8	174.3	114	131.2
High	Master Protein	P46087	Probable 28S rRNA (cytosine(4447)-C(5))-methyltransferase OS=Homo sapiens OX=9606 GN=NOP2 PE=1 SV=2	0	129.282	44	31	65	1	812	89.2	9.23	180.24	31	cell organization and biogenesis;metabolic process;regulation of biological process	nucleus	catalytic activity;protein binding;RNA binding	Pf01189, Pf12847	4839	ENSG00000111641.11	NOP2	12		TFAP2A acts as a transcriptional repressor during retinoic acid induced cell differentiation; rRNA modification in the nucleus and cytosol	Imatinib and Chronic Myeloid Leukemia	10	0
High	Master Protein	O75400-3	Isoform 3 of Pre-mRNA-processing factor 40 homolog A OS=Homo sapiens OX=9606 GN=PRPF40A	0	129.181	29	29	96	1	939	106.8	7.43	273.63	29	cell division;cell organization and biogenesis;cellular component movement;metabolic process;regulation of biological process	cytosol;membrane;spliceosomal complex	protein binding;RNA binding	Pf00397, Pf01846	55660		PRPF40A	2			mRNA Processing	1	27	435.6	446.6	412.7	372.3	409.5	418.4	419.1
High	Master Protein	Q8IWJ2	GRIP and coiled-coil domain-containing protein 2 OS=Homo sapiens OX=9606 GN=GCC2 PE=1 SV=4	0	129.033	27	42	62	42	1684	195.8	5.14	165.03	42	cell organization and biogenesis;metabolic process;regulation of biological process;transport	cytoplasm;cytosol;Golgi;membrane	protein binding;structural molecule activity	Pf00038, Pf01465, Pf04111, Pf12128	9648	ENSG00000135968.20	GCC2	2		Retrograde transport at the Trans-Golgi-Network	Deregulation of Rab and Rab Effector Genes in Bladder Cancer	5	0	180.8	190.5	189.4	181.2	178.7	196.5	172.5
High	Master Protein	Q9UKX7	Nuclear pore complex protein Nup50 OS=Homo sapiens OX=9606 GN=NUP50 PE=1 SV=2	0	128.453	71	28	93	28	468	50.1	7.06	299.36	28	cell organization and biogenesis;metabolic process;regulation of biological process;transport	membrane;nucleus	protein binding	Pf00638, Pf08911	10762	ENSG00000093000.18	NUP50	22	RNA transport	Rev-mediated nuclear export of HIV RNA; ISG15 antiviral mechanism; NEP/NS2 Interacts with the Cellular Export Machinery; tRNA processing in the nucleus; Transcriptional regulation by small RNAs; Nuclear Pore Complex (NPC) Disassembly; Regulation of Glucokinase by Glucokinase Regulatory Protein; Vpr-mediated nuclear import of PICs; Regulation of HSF1-mediated heat shock response; snRNP Assembly; S…		64	0	347.1	353.3	350.7	300	324.2	343.8	350
High	Master Protein	Q96GQ7	Probable ATP-dependent RNA helicase DDX27 OS=Homo sapiens OX=9606 GN=DDX27 PE=1 SV=2	0	128.288	48	36	76	36	796	89.8	9.28	201.06	36	metabolic process	chromosome;cytoplasm;nucleus	catalytic activity;nucleotide binding;protein binding;RNA binding	Pf00270, Pf00271, Pf06862	55661	ENSG00000124228.14	DDX27	20				0	0	308.6	316.7	329.8	308	332.3	335.5	331.6
High	Master Protein	P61011	Signal recognition particle 54 kDa protein OS=Homo sapiens OX=9606 GN=SRP54 PE=1 SV=1	0	127.983	61	26	78	26	504	55.7	8.75	209.46	26	cell organization and biogenesis;metabolic process;response to stimulus;transport	cytoplasm;cytosol;nucleus	catalytic activity;nucleotide binding;protein binding;RNA binding	Pf00448, Pf01656, Pf02881, Pf02978, Pf03205, Pf09974, Pf13207, Pf13671	6729	ENSG00000100883.11	SRP54	14	Protein export	SRP-dependent cotranslational protein targeting to membrane	mRNA Processing	5	0	265.8	260.6	289.9	293.5	294.6	288.6	281
High	Master Protein	Q9UQR0	Sex comb on midleg-like protein 2 OS=Homo sapiens OX=9606 GN=SCML2 PE=1 SV=1	0	127.955	58	33	68	33	700	77.2	8.54	201.08	33	metabolic process;regulation of biological process	nucleus	DNA binding;protein binding	Pf00536, Pf02820, Pf12140	10389	ENSG00000102098.17	SCML2	X				0	0	240.9	272.2	257.8	220.7	237.7	228.5	228.4
High	Master Protein	O15371	Eukaryotic translation initiation factor 3 subunit D OS=Homo sapiens OX=9606 GN=EIF3D PE=1 SV=1	0	127.825	59	24	74	24	548	63.9	6.05	267.37	24	cell organization and biogenesis;metabolic process;regulation of biological process	cytoplasm;cytosol;membrane	protein binding;RNA binding	Pf05091	8664	ENSG00000100353.17	EIF3D	22	RNA transport	Formation of the ternary complex, and subsequently, the 43S complex; L13a-mediated translational silencing of Ceruloplasmin expression; Translation initiation complex formation; GTP hydrolysis and joining of the 60S ribosomal subunit; Formation of a pool of free 40S subunits; Ribosomal scanning and start codon recognition	Translation Factors	13	0	218.7	181.8	235.7	257.6	230.5	200.2	212.1
High	Master Protein	O95239	Chromosome-associated kinesin KIF4A OS=Homo sapiens OX=9606 GN=KIF4A PE=1 SV=3	0	127.757	38	38	62	37	1232	139.8	6.27	181.68	38	cell organization and biogenesis;cellular component movement;metabolic process;transport	chromosome;cytoplasm;cytoskeleton;cytosol;membrane;nucleus	catalytic activity;DNA binding;metal ion binding;motor activity;nucleotide binding;protein binding	Pf00225, Pf04111, Pf05033, Pf06156, Pf06785, Pf07888, Pf09731, Pf12128	24137	ENSG00000090889.11	KIF4A	X		COPI-dependent Golgi-to-ER retrograde traffic; Kinesins; MHC class II antigen presentation; Recycling pathway of L1	Retinoblastoma (RB) in Cancer	16	1	177.7	172.3	198.3	204.9	201.1	195.6	195.2
High	Master Protein	O76031	ATP-dependent Clp protease ATP-binding subunit clpX-like, mitochondrial OS=Homo sapiens OX=9606 GN=CLPX PE=1 SV=2	0	127.469	61	33	88	33	633	69.2	7.58	222.08	33	metabolic process;regulation of biological process	cytosol;membrane;mitochondrion;organelle lumen	catalytic activity;enzyme regulator activity;metal ion binding;nucleotide binding;protein binding	Pf00004, Pf01078, Pf05729, Pf07724, Pf07726, Pf07728, Pf10431, Pf13401, Pf14532	10845	ENSG00000166855.9	CLPX	15				0	0	351.7	363.7	309.4	275.3	298.3	332.4	316.1
High	Master Protein	O94826	Mitochondrial import receptor subunit TOM70 OS=Homo sapiens OX=9606 GN=TOMM70 PE=1 SV=1	0	127.441	56	27	97	27	608	67.4	7.12	311	27	cell communication;metabolic process;response to stimulus;transport	membrane;mitochondrion	protein binding;transporter activity	Pf00515, Pf07719, Pf13414, Pf13424	9868	ENSG00000154174.7	TOMM70A; TOMM70	3		Ub-specific processing proteases; Mitochondrial protein import; Pink/Parkin Mediated Mitophagy		7	0	474.9	500.4	490.7	440.5	512.1	478.3	514.7
High	Master Protein	P46087-2	Isoform 2 of Probable 28S rRNA (cytosine(4447)-C(5))-methyltransferase OS=Homo sapiens OX=9606 GN=NOP2	0	127.344	44	31	66	1	808	88.9	9.23	182.41	31	cell organization and biogenesis;metabolic process;regulation of biological process		catalytic activity;protein binding;RNA binding	Pf01189, Pf12847	4839	ENSG00000111641.11	NOP2	12			Imatinib and Chronic Myeloid Leukemia	1	28	251.1	279.4	226.1	279.7	265.9	305	277.6
High	Master Protein	P23588	Eukaryotic translation initiation factor 4B OS=Homo sapiens OX=9606 GN=EIF4B PE=1 SV=2	0	127.317	46	31	134	31	611	69.1	5.73	327.04	31	cell organization and biogenesis;metabolic process;regulation of biological process	cytosol	catalytic activity;protein binding;RNA binding	Pf00076, Pf14259	1975	ENSG00000063046.17	EIF4B	12	RNA transport; Proteoglycans in cancer; PI3K-Akt signaling pathway; mTOR signaling pathway	mTORC1-mediated signalling; L13a-mediated translational silencing of Ceruloplasmin expression; Translation initiation complex formation; GTP hydrolysis and joining of the 60S ribosomal subunit; Deadenylation of mRNA; Ribosomal scanning and start codon recognition	Translation Factors; Focal Adhesion-PI3K-Akt-mTOR-signaling pathway; Interferon type I signaling pathways	22	0	554.7	603.6	562.9	518.5	586	609.4	600.8
High	Master Protein	P62195	26S proteasome regulatory subunit 8 OS=Homo sapiens OX=9606 GN=PSMC5 PE=1 SV=1	0	127.145	65	24	94	22	406	45.6	7.55	265.1	24	metabolic process;regulation of biological process;response to stimulus;transport	cytoplasm;cytosol;membrane;nucleus;proteasome	catalytic activity;nucleotide binding;protein binding;RNA binding	Pf00004, Pf00910, Pf01057, Pf01078, Pf05496, Pf06068, Pf06414, Pf07724, Pf07726, Pf07728, Pf13191, Pf13207, Pf13401	5705	ENSG00000087191.12	PSMC5	17	Epstein-Barr virus infection; Proteasome	Regulation of RAS by GAPs; CDT1 association with the CDC6:ORC:origin complex; Downstream TCR signaling; UCH proteinases; NIK-->noncanonical NF-kB signaling; Hh mutants that don't undergo autocatalytic processing are degraded by ERAD; SCF-beta-TrCP mediated degradation of Emi1; Cross-presentation of soluble exogenous antigens (endosomes); Separation of Sister Chromatids; Vpu mediated degradation o…	Proteasome Degradation; Parkin-Ubiquitin Proteasomal System pathway	152	0	440.7	453.8	454.1	489.5	510	507.1	520.2
High	Master Protein	O15027	Protein transport protein Sec16A OS=Homo sapiens OX=9606 GN=SEC16A PE=1 SV=4	0	127.07	21	37	60	37	2357	251.7	5.8	147.23	37												0	0	139	145.2	159.4	155	159.3	167	163.2
High	Master Protein	P17480	Nucleolar transcription factor 1 OS=Homo sapiens OX=9606 GN=UBTF PE=1 SV=1	0	126.566	48	37	92	3	764	89.4	5.81	255.38	37	metabolic process;regulation of biological process	nucleus	DNA binding;protein binding;RNA binding	Pf00505, Pf09011, Pf14887	7343	ENSG00000108312.14	UBTF	17		RNA Polymerase I Chain Elongation; NoRC negatively regulates rRNA expression; RNA Polymerase I Transcription Termination; RNA Polymerase I Promoter Escape; RNA Polymerase I Promoter Opening; RNA Polymerase I Transcription Initiation	Ectoderm Differentiation	12	36	417.8	445.3	406.7	338.6	351.6	372.7	337.1
High	Master Protein	P78344	Eukaryotic translation initiation factor 4 gamma 2 OS=Homo sapiens OX=9606 GN=EIF4G2 PE=1 SV=1	0	126.54	39	30	72	30	907	102.3	7.14	232.56	30	cell death;metabolic process;regulation of biological process	cytosol;membrane	protein binding;RNA binding	Pf02020, Pf02847, Pf02854	1982	ENSG00000110321.16	EIF4G2	11	RNA transport; Viral myocarditis	ISG15 antiviral mechanism	Exercise-induced Circadian Regulation	8	0	191.7	155	192.3	210.3	209.9	168.7	196.3
High	Master Protein	Q01780	Exosome component 10 OS=Homo sapiens OX=9606 GN=EXOSC10 PE=1 SV=2	0	126.539	43	33	67	33	885	100.8	8.46	189.36	33	metabolic process;regulation of biological process	cytoplasm;cytosol;membrane;nucleus	catalytic activity;nucleotide binding;protein binding;RNA binding	Pf00570, Pf01612, Pf08066	5394	ENSG00000171824.13	EXOSC10	1	RNA degradation	Major pathway of rRNA processing in the nucleolus and cytosol		5	0	268.1	254.8	256.9	277.9	254.4	238.4	229.6
High	Master Protein	Q9Y4E1-1	Isoform 4 of WASH complex subunit 2C OS=Homo sapiens OX=9606 GN=WASHC2C	0	126.526	34	30	59	7	1318	144.6	4.79	191.45	30	regulation of biological process;transport	cytosol;endosome;membrane	protein binding	Pf15255	253725		FAM21C; WASHC2C	10	Endocytosis			1	0	81	76.7	81.5	85.4	83.4	94.7	84.6
High	Master Protein	O60716-3	Isoform 1AC of Catenin delta-1 OS=Homo sapiens OX=9606 GN=CTNND1	0	126.342	46	34	71	34	939	104.9	6.87	223.02	34	cell organization and biogenesis;metabolic process;regulation of biological process;response to stimulus	cytoplasm;cytosol;membrane;nucleus	protein binding	Pf00514	1500	ENSG00000198561.13	CTNND1	11			VEGFA-VEGFR2 Signaling Pathway; Wnt Signaling Pathway and Pluripotency	2	0	217.6	220.9	247.2	222.2	234.8	228.5	226.8
High	Master Protein	Q8IUD2	ELKS/Rab6-interacting/CAST family member 1 OS=Homo sapiens OX=9606 GN=ERC1 PE=1 SV=1	0	126.238	32	34	60	27	1116	128	5.97	169.33	34	development;metabolic process;regulation of biological process;transport	cytoplasm;endoplasmic reticulum;Golgi;membrane	protein binding;transporter activity	Pf01496, Pf04156, Pf05529, Pf05557, Pf05622, Pf07888, Pf09457, Pf09726, Pf10174, Pf10186, Pf12128, Pf13166	23085	ENSG00000283017.1; ENSG00000082805.19	ERC1	12; CHR_HSCHR12_2_CTG1	NF-kappa B signaling pathway			1	6	171.1	169.9	165.5	173.9	177.4	190.6	182.9
High	Master Protein	Q9Y266	Nuclear migration protein nudC OS=Homo sapiens OX=9606 GN=NUDC PE=1 SV=1	0	126.175	62	24	125	24	331	38.2	5.38	335.74	24	cell division;cell organization and biogenesis;cell proliferation;development;metabolic process	cytoplasm;cytoskeleton;cytosol;nucleus	protein binding	Pf04969, Pf14050	10726	ENSG00000090273.13	NUDC	1		Amplification of signal from unattached kinetochores via a MAD2 inhibitory signal; Separation of Sister Chromatids; Resolution of Sister Chromatid Cohesion; RHO GTPases Activate Formins; Mitotic Telophase/Cytokinesis		17	0	581	595.8	599.3	620.6	614.8	619.6	629.8
High	Master Protein	Q6PL18	ATPase family AAA domain-containing protein 2 OS=Homo sapiens OX=9606 GN=ATAD2 PE=1 SV=1	0	126.082	32	37	64	33	1390	158.5	6.32	164.8	37	cell organization and biogenesis;metabolic process;regulation of biological process	nucleus	catalytic activity;nucleotide binding;protein binding	Pf00004, Pf00439, Pf07724, Pf13191, Pf13401	29028	ENSG00000156802.12	ATAD2	8		TFAP2 (AP-2) family regulates transcription of growth factors and their receptors	Gastric cancer network 2	6	3	226.6	231.3	233.7	200.8	220.4	220.1	211.4
High	Master Protein	Q13838	Spliceosome RNA helicase DDX39B OS=Homo sapiens OX=9606 GN=DDX39B PE=1 SV=1	0	126.003	63	24	132	12	428	49	5.67	370.19	24	cell organization and biogenesis;metabolic process;regulation of biological process;transport	cytoplasm;nucleus;spliceosomal complex	catalytic activity;nucleotide binding;protein binding;RNA binding	Pf00270, Pf00271, Pf14617	7919	ENSG00000225859.10; ENSG00000215425.11; ENSG00000198563.13; ENSG00000235439.10; ENSG00000230624.10; ENSG00000225073.10; ENSG00000229496.10	DDX39B	6; CHR_HSCHR6_MHC_MANN_CTG1; CHR_HSCHR6_MHC_QBL_CTG1; CHR_HSCHR6_MHC_SSTO_CTG1; CHR_HSCHR6_MHC_DBB_CTG1; CHR_HSCHR6_MHC_COX_CTG1; CHR_HSCHR6_MHC_MCF_CTG1	RNA transport; mRNA surveillance pathway; Influenza A; Spliceosome	Cleavage of Growing Transcript in the Termination Region ; Transport of Mature mRNA derived from an Intron-Containing Transcript; mRNA 3'-end processing		13	15	583.4	541.5	588.3	561.1	621	599.7	593.1
High	Master Protein	Q12788	Transducin beta-like protein 3 OS=Homo sapiens OX=9606 GN=TBL3 PE=1 SV=2	0	125.847	51	32	78	32	808	89	6.9	246.89	32	metabolic process	nucleus	protein binding;RNA binding	Pf00400, Pf08625	10607	ENSG00000183751.14	TBL3	16	Ribosome biogenesis in eukaryotes	Major pathway of rRNA processing in the nucleolus and cytosol; rRNA modification in the nucleus and cytosol		6	0	239.3	229.7	251.5	260.8	251.5	208.5	219.9
High	Master Protein	Q16555-2	Isoform 2 of Dihydropyrimidinase-related protein 2 OS=Homo sapiens OX=9606 GN=DPYSL2	0	125.704	57	22	64	19	536	58.1	6.15	218.96	22	cell organization and biogenesis;cellular component movement;metabolic process;regulation of biological process;response to stimulus;transport	cytosol;membrane	catalytic activity;protein binding	Pf01979, Pf07969, Pf13147, Pf13594	1808	ENSG00000092964.17	DPYSL2	8			Regulation of Microtubule Cytoskeleton; Brain-Derived Neurotrophic Factor (BDNF) signaling pathway	2	0	264	248	270.8	262.3	266.5	230.8	274.5
High	Master Protein	P51114	Fragile X mental retardation syndrome-related protein 1 OS=Homo sapiens OX=9606 GN=FXR1 PE=1 SV=3	0	125.347	55	30	89	4	621	69.7	6.15	265.25	30	cell death;cell differentiation;development;regulation of biological process	cytoplasm;cytosol;membrane;nucleus	protein binding;RNA binding	Pf00013, Pf05641, Pf12235, Pf13014	8087	ENSG00000114416.17	FXR1	3	RNA transport	Signaling by BRAF and RAF fusions		5	22	314.4	339.7	311.5	313.5	339	331.2	355.7
High	Master Protein	P11387	DNA topoisomerase 1 OS=Homo sapiens OX=9606 GN=TOP1 PE=1 SV=2	0	125.259	42	35	91	35	765	90.7	9.31	236.15	35	cell death;cell division;cell organization and biogenesis;metabolic process;regulation of biological process;response to stimulus	chromosome;cytoplasm;nucleus	catalytic activity;DNA binding;nucleotide binding;protein binding;RNA binding	Pf01028, Pf02919, Pf14370	7150	ENSG00000198900.5	TOP1	20		SUMOylation of DNA replication proteins		5	0	388.2	477.7	331.8	430.6	405.3	484.9	393.4
High	Master Protein	Q9UBT2	SUMO-activating enzyme subunit 2 OS=Homo sapiens OX=9606 GN=UBA2 PE=1 SV=2	0	125.209	54	28	91	28	640	71.2	5.29	265.11	28	metabolic process;regulation of biological process	cytoplasm;nucleus	catalytic activity;enzyme regulator activity;metal ion binding;nucleotide binding;protein binding	Pf00899, Pf02134, Pf10585, Pf14732	10054	ENSG00000126261.12	UBA2	19	Ubiquitin mediated proteolysis	SUMO is conjugated to E1 (UBA2:SAE1); SUMO is transferred from E1 to E2 (UBE2I, UBC9)		7	0	431.9	385.5	457.9	508.1	461.6	449.3	464.9
High	Master Protein	Q15643	Thyroid receptor-interacting protein 11 OS=Homo sapiens OX=9606 GN=TRIP11 PE=1 SV=3	0	125.094	23	36	48	36	1979	227.4	5.26	141.17	36	cell differentiation;cell organization and biogenesis;cellular component movement;metabolic process;regulation of biological process;transport	cytoplasm;cytoskeleton;Golgi;membrane;nucleus	protein binding	Pf04111, Pf08317	9321	ENSG00000100815.12	TRIP11	14		Intra-Golgi traffic; Intraflagellar transport		7	0	58.8	70.6	62.4	67.9	69.8	61.9	66.3
High	Master Protein	Q99590	Protein SCAF11 OS=Homo sapiens OX=9606 GN=SCAF11 PE=1 SV=2	0	124.902	25	31	77	31	1463	164.6	8.41	225.5	31	cell organization and biogenesis;metabolic process	nucleus	catalytic activity;metal ion binding;protein binding;RNA binding	Pf00097, Pf09531, Pf12678, Pf12861, Pf13639, Pf13923, Pf14634, Pf15227, Pf15402	9169	ENSG00000139218.17	SCAF11	12			Apoptosis	1	0	199.4	195.4	194.4	179	199.2	204.3	210.1
High	Master Protein	P47897	Glutamine--tRNA ligase OS=Homo sapiens OX=9606 GN=QARS1 PE=1 SV=1	0	124.876	44	29	78	28	775	87.7	7.15	241.45	29	metabolic process;regulation of biological process	cytoplasm;cytosol;organelle lumen	catalytic activity;enzyme regulator activity;nucleotide binding;protein binding	Pf00749, Pf03950, Pf04557, Pf04558	5859	ENSG00000172053.17	QARS	3	Aminoacyl-tRNA biosynthesis; Metabolic pathways	Mitochondrial tRNA aminoacylation; Cytosolic tRNA aminoacylation; SeMet incorporation into proteins		11	0	326.6	248.8	340.3	388.9	338	283.4	292.8
High	Master Protein	Q12955-4	Isoform 2 of Ankyrin-3 OS=Homo sapiens OX=9606 GN=ANK3	0	124.782	23	32	65	30	1868	204	6.93	173.38	32	cell organization and biogenesis;regulation of biological process;response to stimulus;transport	cell surface;cytoskeleton;cytosol;endoplasmic reticulum;Golgi;membrane;vacuole	protein binding;structural molecule activity	Pf00023, Pf00531, Pf00791, Pf12796, Pf13606, Pf13637, Pf13857	288	ENSG00000151150.21	ANK3	10				0	2	130.7	122.5	131.1	135.9	132.8	136.9	140.9
High	Master Protein	O14974	Protein phosphatase 1 regulatory subunit 12A OS=Homo sapiens OX=9606 GN=PPP1R12A PE=1 SV=1	0	124.734	39	38	85	37	1030	115.2	5.4	207.37	38	cell organization and biogenesis;metabolic process;regulation of biological process;response to stimulus	chromosome;cytoplasm;cytoskeleton;cytosol	enzyme regulator activity;protein binding;signal transducer activity	Pf00023, Pf03961, Pf12796, Pf13606, Pf13637, Pf13857	4659	ENSG00000058272.16	PPP1R12A	12	Proteoglycans in cancer; Vascular smooth muscle contraction; Platelet activation; Oxytocin signaling pathway; Regulation of actin cytoskeleton; Focal adhesion; cGMP-PKG signaling pathway; cAMP signaling pathway	RHO GTPases activate PAKs; RHO GTPases Activate ROCKs; Regulation of PLK1 Activity at G2/M Transition; RHO GTPases activate PKNs; RHO GTPases activate CIT	Focal Adhesion; Regulation of Actin Cytoskeleton	22	1	174.6	178.3	184.3	192.6	181.4	195.4	188.1
High	Master Protein	Q99623	Prohibitin-2 OS=Homo sapiens OX=9606 GN=PHB2 PE=1 SV=2	0	124.615	71	21	152	21	299	33.3	9.83	436.48	21	cell organization and biogenesis;metabolic process;regulation of biological process;response to stimulus;transport	cell surface;cytoplasm;membrane;mitochondrion;nucleus	protein binding	Pf01145	11331	ENSG00000215021.8	PHB2	12		Processing of SMDT1		3	0	418.8	475.8	432.2	330.2	404.6	426.7	405.5
High	Master Protein	Q96KR1	Zinc finger RNA-binding protein OS=Homo sapiens OX=9606 GN=ZFR PE=1 SV=2	0	124.607	40	32	70	32	1074	116.9	9.04	204.01	32	development	chromosome;cytoplasm;nucleus	DNA binding;metal ion binding;protein binding;RNA binding	Pf07528, Pf12171, Pf12874	51663	ENSG00000056097.15	ZFR	5			Exercise-induced Circadian Regulation	1	0	159.7	150.8	148.8	155.3	149.4	150.3	148.9
High	Master Protein	Q15003	Condensin complex subunit 2 OS=Homo sapiens OX=9606 GN=NCAPH PE=1 SV=3	0	124.57	41	24	71	24	741	82.5	5.06	242.09	24	cell division;cell organization and biogenesis;metabolic process;regulation of biological process	chromosome;cytoplasm;cytosol;membrane;nucleus	enzyme regulator activity;protein binding	Pf05786	23397	ENSG00000121152.9	NCAPH	2		Condensation of Prometaphase Chromosomes		5	0	300.8	291.1	297.3	294.6	315	301.4	325.3
High	Master Protein	Q01518	Adenylyl cyclase-associated protein 1 OS=Homo sapiens OX=9606 GN=CAP1 PE=1 SV=5	0	124.232	51	24	93	22	475	51.9	8.06	279.65	24	cell organization and biogenesis;cellular component movement;regulation of biological process;response to stimulus;transport	cytoplasm;cytoskeleton;extracellular;membrane;organelle lumen	protein binding	Pf01213, Pf07986, Pf08603	10487	ENSG00000131236.16	CAP1	1		Platelet degranulation ; Neutrophil degranulation; Role of ABL in ROBO-SLIT signaling	Angiopoietin Like Protein 8 Regulatory Pathway; Insulin Signaling	13	2	546.1	568.4	590.9	601.8	570.9	580.2	619.4
High	Master Protein	Q15366-3	Isoform 3 of Poly(rC)-binding protein 2 OS=Homo sapiens OX=9606 GN=PCBP2	0	124.076	69	17	115	1	362	38.2	6.79	327.83	17	defense response;metabolic process;regulation of biological process;response to stimulus	cytoplasm;cytosol;membrane;nucleus	DNA binding;protein binding;RNA binding	Pf00013, Pf13014	5094	ENSG00000197111.15	PCBP2	12			mRNA Processing	1	12	234.7	288.4	229	301.5	251.5	282	250.4
High	Master Protein	P08621	U1 small nuclear ribonucleoprotein 70 kDa OS=Homo sapiens OX=9606 GN=SNRNP70 PE=1 SV=2	0	124.049	50	22	118	22	437	51.5	9.94	312.52	22	metabolic process;regulation of biological process;response to stimulus	cytoplasm;nucleus;spliceosomal complex	protein binding;RNA binding	Pf00076, Pf12220, Pf13893, Pf14259	6625	ENSG00000104852.14	SNRNP70	19	Spliceosome	mRNA Splicing - Major Pathway	mRNA Processing	6	0	576.4	591.5	543.5	503.9	498.2	519.1	496.4
High	Master Protein	P30876	DNA-directed RNA polymerase II subunit RPB2 OS=Homo sapiens OX=9606 GN=POLR2B PE=1 SV=1	0	123.935	38	35	57	35	1174	133.8	6.87	161.08	35	metabolic process;regulation of biological process;response to stimulus	membrane;nucleus	catalytic activity;DNA binding;metal ion binding;protein binding;RNA binding	Pf00562, Pf04560, Pf04561, Pf04563, Pf04565, Pf04566, Pf04567	5431	ENSG00000047315.15	POLR2B	4	RNA polymerase; Pyrimidine metabolism; Huntington's disease; Metabolic pathways; Purine metabolism; Epstein-Barr virus infection	Signaling by FGFR2 IIIa TM; RNA polymerase II transcribes snRNA genes; Abortive elongation of HIV-1 transcript in the absence of Tat; Tat-mediated HIV elongation arrest and recovery; Activation of anterior HOX genes in hindbrain development during early embryogenesis; Formation of HIV-1 elongation complex containing HIV-1 Tat; MicroRNA (miRNA) biogenesis; Formation of the HIV-1 Early Elongation C…	Eukaryotic Transcription Initiation	75	0	146.4	115.6	138.5	173.1	135	110.1	104.3
High	Master Protein	O96008	Mitochondrial import receptor subunit TOM40 homolog OS=Homo sapiens OX=9606 GN=TOMM40 PE=1 SV=1	0	123.483	52	12	71	12	361	37.9	7.25	243.92	12	cell communication;metabolic process;response to stimulus;transport	cytosol;membrane;mitochondrion	protein binding;transporter activity	Pf01459	10452	ENSG00000130204.12	TOMM40	19	Amyotrophic lateral sclerosis (ALS)	Mitochondrial protein import; Metabolism of proteins; Pink/Parkin Mediated Mitophagy		5	0	270.2	293.3	275.7	256.5	257.9	274.1	257.5
High	Master Protein	O43172	U4/U6 small nuclear ribonucleoprotein Prp4 OS=Homo sapiens OX=9606 GN=PRPF4 PE=1 SV=2	0	123.478	65	26	63	1	522	58.4	7.42	207.32	26	metabolic process	nucleus;spliceosomal complex	protein binding;RNA binding	Pf00400, Pf08799	9128	ENSG00000136875.12	PRPF4	9	Spliceosome	mRNA Splicing - Major Pathway	mRNA Processing	6	0	117.6	110.4	123.4	92.7	113.9	110.8	114.7
High	Master Protein	Q13111	Chromatin assembly factor 1 subunit A OS=Homo sapiens OX=9606 GN=CHAF1A PE=1 SV=3	0	123.409	37	33	75	33	956	106.8	5.94	207.77	33												0	0	310.2	335	315.7	281.9	297.8	302.6	299.4
High	Master Protein	P31689	DnaJ homolog subfamily A member 1 OS=Homo sapiens OX=9606 GN=DNAJA1 PE=1 SV=2	0	123.37	62	18	84	18	397	44.8	7.08	280.14	18	cellular component movement;metabolic process;regulation of biological process;response to stimulus;transport	cytoplasm;cytoskeleton;cytosol;endoplasmic reticulum;membrane;mitochondrion;nucleus	enzyme regulator activity;metal ion binding;nucleotide binding;protein binding	Pf00226, Pf00684, Pf01556	3301	ENSG00000086061.15	DNAJA1	9	Protein processing in endoplasmic reticulum	HSP90 chaperone cycle for steroid hormone receptors (SHR)	Exercise-induced Circadian Regulation	5	0	221.8	250.6	236.8	276.9	248	298.1	273
High	Master Protein	Q5QJE6	Deoxynucleotidyltransferase terminal-interacting protein 2 OS=Homo sapiens OX=9606 GN=DNTTIP2 PE=1 SV=2	0	123.362	47	31	87	31	756	84.4	6.16	252.88	31	metabolic process;regulation of biological process	nucleus	RNA binding	Pf08698	30836	ENSG00000067334.13	DNTTIP2	1				0	0	422.4	436.1	379.5	362.8	392.7	399.8	385.2
High	Master Protein	O00425	Insulin-like growth factor 2 mRNA-binding protein 3 OS=Homo sapiens OX=9606 GN=IGF2BP3 PE=1 SV=2	0	123.267	57	30	111	26	579	63.7	8.87	313.34	30	metabolic process;regulation of biological process;transport	cytoplasm;cytosol;membrane;nucleus	protein binding;RNA binding;translation regulator activity	Pf00013, Pf00076, Pf13014, Pf13893, Pf14259, Pf14611	10643	ENSG00000136231.13	IGF2BP3	7		Insulin-like Growth Factor-2 mRNA Binding Proteins (IGF2BPs/IMPs/VICKZs) bind RNA		2	1	502.9	528.7	505.2	468	507.3	503.9	501.6
High	Master Protein	P05783	Keratin, type I cytoskeletal 18 OS=Homo sapiens OX=9606 GN=KRT18 PE=1 SV=2	0	123.147	67	27	96	25	430	48	5.45	288.55	27	cell death;cell organization and biogenesis;regulation of biological process;response to stimulus;transport	cytoplasm;cytosol;nucleus	protein binding;RNA binding;structural molecule activity	Pf00038	3875	ENSG00000111057.10	KRT18	12	Pathogenic Escherichia coli infection	Formation of the cornified envelope	Pathogenic Escherichia coli infection	5	2	305.5	365.5	309.7	342	337.5	409.4	328.1
High	Master Protein	Q5VZL5	Zinc finger MYM-type protein 4 OS=Homo sapiens OX=9606 GN=ZMYM4 PE=1 SV=1	0	123.083	30	38	64	36	1548	172.7	6.84	161.55	38	cell organization and biogenesis;development;regulation of biological process	cytoplasm	DNA binding;metal ion binding;protein binding	Pf06467, Pf12012	9202	ENSG00000146463.11	ZMYM4	1				0	1	101.8	95.2	100.5	95.5	92.2	99.7	100.6
High	Master Protein	P00367	Glutamate dehydrogenase 1, mitochondrial OS=Homo sapiens OX=9606 GN=GLUD1 PE=1 SV=2	0	122.972	48	24	88	24	558	61.4	7.8	264.82	24	cell organization and biogenesis;metabolic process;regulation of biological process	cytoplasm;mitochondrion;organelle lumen	catalytic activity;nucleotide binding;protein binding	Pf00208, Pf02812	2746	ENSG00000148672.8	GLUD1	10	Carbon metabolism; D-Glutamine and D-glutamate metabolism; Alanine, aspartate and glutamate metabolism; Arginine biosynthesis; Nitrogen metabolism; Metabolic pathways; Proximal tubule bicarbonate reclamation	Transcriptional activation of mitochondrial biogenesis; Amino acid synthesis and interconversion (transamination)	Amino Acid metabolism; Urea cycle and metabolism of amino groups	15	0	326.8	370.9	309.2	279.5	296.2	343.7	316
High	Master Protein	Q14240	Eukaryotic initiation factor 4A-II OS=Homo sapiens OX=9606 GN=EIF4A2 PE=1 SV=2	0	122.919	60	23	130	11	407	46.4	5.48	335.45	23	metabolic process;regulation of biological process	cytosol	catalytic activity;DNA binding;nucleotide binding;protein binding;RNA binding	Pf00270, Pf00271, Pf04851	1974	ENSG00000156976.16	EIF4A2	3	RNA transport	ISG15 antiviral mechanism; L13a-mediated translational silencing of Ceruloplasmin expression; Translation initiation complex formation; GTP hydrolysis and joining of the 60S ribosomal subunit; Deadenylation of mRNA; Ribosomal scanning and start codon recognition	Translation Factors	19	0	195.6	171.1	207	200.3	199.8	163	200.4
High	Master Protein	Q92621	Nuclear pore complex protein Nup205 OS=Homo sapiens OX=9606 GN=NUP205 PE=1 SV=3	0	122.83	20	34	55	34	2012	227.8	6.19	156.26	34	cell organization and biogenesis;metabolic process;regulation of biological process;transport	membrane;nucleus	protein binding;structural molecule activity	Pf11894	23165	ENSG00000155561.14	NUP205	7	RNA transport	Rev-mediated nuclear export of HIV RNA; ISG15 antiviral mechanism; NEP/NS2 Interacts with the Cellular Export Machinery; tRNA processing in the nucleus; Transcriptional regulation by small RNAs; Nuclear Pore Complex (NPC) Disassembly; Regulation of Glucokinase by Glucokinase Regulatory Protein; Vpr-mediated nuclear import of PICs; Regulation of HSF1-mediated heat shock response; snRNP Assembly; S…		64	0	218	153.6	227.1	240.4	201.3	149.4	157.3
High	Master Protein	O43172-2	Isoform 2 of U4/U6 small nuclear ribonucleoprotein Prp4 OS=Homo sapiens OX=9606 GN=PRPF4	0	122.668	65	26	64	1	521	58.3	7.42	207.79	26	metabolic process	nucleus;spliceosomal complex	protein binding;RNA binding	Pf00400, Pf08799	9128	ENSG00000136875.12	PRPF4	9			mRNA Processing	1	24	227.6	285.3	216	225.8	216.2	251.2	226
High	Master Protein	Q9BT78	COP9 signalosome complex subunit 4 OS=Homo sapiens OX=9606 GN=COPS4 PE=1 SV=1	0	122.27	76	23	74	23	406	46.2	5.83	238.54	23	cell organization and biogenesis;metabolic process;response to stimulus	cytoplasm;cytosol;nucleus	catalytic activity;protein binding	Pf01399	51138	ENSG00000138663.8	COPS4	4		Cargo recognition for clathrin-mediated endocytosis; DNA Damage Recognition in GG-NER; Formation of TC-NER Pre-Incision Complex; Neddylation		13	0	311.7	318.9	332.1	330.7	343.4	333.6	354.9
High	Master Protein	O75694	Nuclear pore complex protein Nup155 OS=Homo sapiens OX=9606 GN=NUP155 PE=1 SV=1	0	122.25	31	31	65	31	1391	155.1	6.16	205.84	31	cell organization and biogenesis;metabolic process;regulation of biological process;transport	membrane;nucleus	protein binding;structural molecule activity;transporter activity	Pf03177, Pf08801	9631	ENSG00000113569.15	NUP155	5	RNA transport	Rev-mediated nuclear export of HIV RNA; ISG15 antiviral mechanism; NEP/NS2 Interacts with the Cellular Export Machinery; tRNA processing in the nucleus; Transcriptional regulation by small RNAs; Nuclear Pore Complex (NPC) Disassembly; Regulation of Glucokinase by Glucokinase Regulatory Protein; Vpr-mediated nuclear import of PICs; Regulation of HSF1-mediated heat shock response; snRNP Assembly; S…		64	0	218.4	187.2	221.6	219.9	194.9	155.5	151.7
High	Master Protein	Q7Z6E9	E3 ubiquitin-protein ligase RBBP6 OS=Homo sapiens OX=9606 GN=RBBP6 PE=1 SV=1	0	122.072	24	39	64	39	1792	201.4	9.64	161.15	39	metabolic process;regulation of biological process;response to stimulus	chromosome;cytoplasm;cytoskeleton;cytosol;nucleus	catalytic activity;metal ion binding;protein binding;RNA binding	Pf00097, Pf00098, Pf08783, Pf10243, Pf13639, Pf13696, Pf13920, Pf13923, Pf14634, Pf15227	5930	ENSG00000122257.18	RBBP6	16		Antigen processing: Ubiquitination & Proteasome degradation		4	0	177.7	172.8	157.1	153.7	153.9	183.6	156.8
High	Master Protein	Q99613	Eukaryotic translation initiation factor 3 subunit C OS=Homo sapiens OX=9606 GN=EIF3C PE=1 SV=1	0	122.069	40	34	85	33	913	105.3	5.68	230.64	34	cell organization and biogenesis;metabolic process;regulation of biological process	cytoplasm;cytosol	protein binding;RNA binding	Pf01399, Pf05470	8663	ENSG00000184110.14	EIF3C	16	RNA transport	Formation of the ternary complex, and subsequently, the 43S complex; L13a-mediated translational silencing of Ceruloplasmin expression; Translation initiation complex formation; GTP hydrolysis and joining of the 60S ribosomal subunit; Formation of a pool of free 40S subunits; Ribosomal scanning and start codon recognition	Translation Factors	13	1	345.7	269.7	394.8	400.7	353.7	280.3	328.1
High	Master Protein	P17480-2	Isoform UBF2 of Nucleolar transcription factor 1 OS=Homo sapiens OX=9606 GN=UBTF	0	122.011	48	35	89	1	727	84.9	5.55	250.78	35	metabolic process;regulation of biological process	nucleus	DNA binding;protein binding;RNA binding	Pf00505, Pf09011, Pf14887	7343	ENSG00000108312.14	UBTF	17			Ectoderm Differentiation	1	0	156.8	163.8	147.4	135.5	144.6	141.9	132.9
High	Master Protein	Q06203	Amidophosphoribosyltransferase OS=Homo sapiens OX=9606 GN=PPAT PE=1 SV=1	0	121.879	52	23	81	23	517	57.4	6.76	250.25	23	cell organization and biogenesis;metabolic process;response to stimulus;transport	cytosol	catalytic activity;metal ion binding	Pf00156, Pf00310, Pf13230, Pf13522, Pf13537	5471	ENSG00000128059.8	PPAT	4	Purine metabolism; Metabolic pathways; Alanine, aspartate and glutamate metabolism	Purine ribonucleoside monophosphate biosynthesis	Fluoropyrimidine Activity	8	0	366.4	345.7	377.5	366	379	375.1	403.2
High	Master Protein	Q14103-3	Isoform 3 of Heterogeneous nuclear ribonucleoprotein D0 OS=Homo sapiens OX=9606 GN=HNRNPD	0	121.782	50	20	196	3	306	32.8	8.16	582.72	20	metabolic process;regulation of biological process;response to stimulus	cytosol;nucleus	DNA binding;protein binding;RNA binding	Pf00076, Pf13893, Pf14259	3184	ENSG00000138668.18	HNRNPD	4		AUF1 (hnRNP D0) binds and destabilizes mRNA	mRNA Processing	4	22	1121.9	1312.1	1068.5	966.6	1023.7	1109.3	1090.6
High	Master Protein	P05198	Eukaryotic translation initiation factor 2 subunit 1 OS=Homo sapiens OX=9606 GN=EIF2S1 PE=1 SV=3	0	121.619	70	24	81	24	315	36.1	5.08	256.01	24	cell communication;metabolic process;regulation of biological process;response to stimulus;transport	cytoplasm;cytosol;membrane;nucleus;ribosome	protein binding;RNA binding	Pf00575, Pf07541	1965	ENSG00000134001.12	EIF2S1	14	Measles; Apoptosis; Hepatitis C; RNA transport; Protein processing in endoplasmic reticulum; Influenza A; Herpes simplex infection; Non-alcoholic fatty liver disease (NAFLD)	Formation of the ternary complex, and subsequently, the 43S complex; L13a-mediated translational silencing of Ceruloplasmin expression; ABC-family proteins mediated transport; Translation initiation complex formation; PERK regulates gene expression; GTP hydrolysis and joining of the 60S ribosomal subunit; Recycling of eIF2:GDP; Ribosomal scanning and start codon recognition	Translation Factors; Brain-Derived Neurotrophic Factor (BDNF) signaling pathway	25	0	302	338.6	317.2	321.9	333.2	366.2	334
High	Master Protein	O75152	Zinc finger CCCH domain-containing protein 11A OS=Homo sapiens OX=9606 GN=ZC3H11A PE=1 SV=3	0	121.606	40	29	80	17	810	89.1	8.37	215.03	29	metabolic process;transport		metal ion binding;protein binding;RNA binding		9877	ENSG00000058673.16; ENSG00000257315.2	ZC3H11A	1		Cleavage of Growing Transcript in the Termination Region ; Transport of Mature mRNA derived from an Intron-Containing Transcript; mRNA 3'-end processing		9	11	321.3	332.4	312	300.8	315.8	336.8	317.6
High	Master Protein	P40222	Alpha-taxilin OS=Homo sapiens OX=9606 GN=TXLNA PE=1 SV=3	0	121.524	62	31	90	31	546	61.9	6.52	267.02	31	cell proliferation;regulation of biological process;transport	cytoplasm;cytosol;extracellular;membrane	protein binding	Pf09728	200081	ENSG00000084652.15	TXLNA	1		Other interleukin signaling		4	0	363.1	386.4	359.1	368.1	392.4	395.1	390.1
High	Master Protein	Q07021	Complement component 1 Q subcomponent-binding protein, mitochondrial OS=Homo sapiens OX=9606 GN=C1QBP PE=1 SV=1	0	121.168	45	10	214	10	282	31.3	4.84	806.09	10	cell death;cell organization and biogenesis;defense response;metabolic process;regulation of biological process;response to stimulus	cell surface;cytoplasm;cytosol;extracellular;membrane;mitochondrion;nucleus;organelle lumen	protein binding;RNA binding	Pf02330	708	ENSG00000108561.8	C1QBP	17	Herpes simplex infection	Intrinsic Pathway of Fibrin Clot Formation	Mesodermal Commitment Pathway	5	0	657.2	775	627.1	572.2	608.6	710.9	656.2
High	Master Protein	Q8TD16	Protein bicaudal D homolog 2 OS=Homo sapiens OX=9606 GN=BICD2 PE=1 SV=1	0	120.997	46	33	59	29	824	93.5	5.44	172.46	33	cell organization and biogenesis;cellular component movement;metabolic process;regulation of biological process;transport	cytoplasm;cytoskeleton;cytosol;Golgi;membrane;nucleus	protein binding	Pf03961, Pf04111, Pf04156, Pf05483, Pf06785, Pf09730	23299	ENSG00000185963.13	BICD2	9		COPI-independent Golgi-to-ER retrograde traffic		5	4	165.2	159.5	159.2	157.7	180.9	173.8	162.9
High	Master Protein	Q32MZ4-3	Isoform 3 of Leucine-rich repeat flightless-interacting protein 1 OS=Homo sapiens OX=9606 GN=LRRFIP1	0	120.734	43	25	55	24	752	82.6	4.61	157.15	25	metabolic process;regulation of biological process	cytoplasm;cytoskeleton;cytosol;membrane;nucleus	DNA binding;protein binding;RNA binding	Pf09738	9208	ENSG00000124831.18	LRRFIP1	2				0	1	179.7	165.8	179.1	178.8	181.7	185.8	192.1
High	Master Protein	P30153	Serine/threonine-protein phosphatase 2A 65 kDa regulatory subunit A alpha isoform OS=Homo sapiens OX=9606 GN=PPP2R1A PE=1 SV=4	0	120.458	53	26	74	21	589	65.3	5.11	215.21	26	cell death;cell organization and biogenesis;metabolic process;regulation of biological process;response to stimulus	chromosome;cytoplasm;cytoskeleton;cytosol;membrane;mitochondrion;nucleus	catalytic activity;enzyme regulator activity;protein binding	Pf02985, Pf13513, Pf13646	5518	ENSG00000105568.17	PPP2R1A	19	Hippo signaling pathway; Chagas disease (American trypanosomiasis); Hepatitis C; mRNA surveillance pathway; Adrenergic signaling in cardiomyocytes; TGF-beta signaling pathway; Sphingolipid signaling pathway; Long-term depression; PI3K-Akt signaling pathway; Oocyte meiosis; AMPK signaling pathway; Tight junction; Dopaminergic synapse	Glycolysis; Regulation of PLK1 Activity at G2/M Transition; AXIN missense mutants destabilize the destruction complex; PP2A-mediated dephosphorylation of key metabolic factors; APC truncation mutants have impaired AXIN binding; CTLA4 inhibitory signaling; Activated TLR4 signalling; Separation of Sister Chromatids; MASTL Facilitates Mitotic Progression; S37 mutants of beta-catenin aren't phosphory…	Focal Adhesion-PI3K-Akt-mTOR-signaling pathway; Wnt Signaling Pathway and Pluripotency; Glycogen Metabolism	150	5	372.8	310.3	383.4	434.1	426.2	401.6	413.5
High	Master Protein	Q12874	Splicing factor 3A subunit 3 OS=Homo sapiens OX=9606 GN=SF3A3 PE=1 SV=1	0	120.379	50	21	75	21	501	58.8	5.38	274.95	21	cell organization and biogenesis;metabolic process	nucleus;spliceosomal complex	metal ion binding;protein binding;RNA binding	Pf11931, Pf12108, Pf13297	10946	ENSG00000183431.11	SF3A3	1	Spliceosome	mRNA Splicing - Major Pathway	Exercise-induced Circadian Regulation; mRNA Processing	7	0	258.8	273.1	257.9	247.8	248.8	259.7	266.8
High	Master Protein	Q9ULW0	Targeting protein for Xklp2 OS=Homo sapiens OX=9606 GN=TPX2 PE=1 SV=2	0	120.317	44	32	66	32	747	85.6	9.23	169.05	32	cell death;cell division;cell organization and biogenesis;cell proliferation;regulation of biological process	cytoplasm;cytoskeleton;cytosol;nucleus	nucleotide binding;protein binding	Pf09041, Pf12214	22974	ENSG00000088325.15	TPX2	20		Regulation of TP53 Activity through Phosphorylation; AURKA Activation by TPX2	Gastric Cancer Network 1	12	0	308.9	296.5	314	277.1	281.5	269.4	321.1
High	Master Protein	P52597	Heterogeneous nuclear ribonucleoprotein F OS=Homo sapiens OX=9606 GN=HNRNPF PE=1 SV=3	0	120.296	54	15	146	13	415	45.6	5.58	504.14	15	metabolic process;regulation of biological process;response to stimulus	cytosol;membrane;nucleus;spliceosomal complex	protein binding;RNA binding	Pf00076, Pf08080, Pf14259	3185	ENSG00000169813.16	HNRNPF	10		Gene and protein expression by JAK-STAT signaling after Interleukin-12 stimulation; mRNA Splicing - Major Pathway; FGFR2 alternative splicing; Interleukin-12 family signaling	Mecp2 and Associated Rett Syndrome	15	0	282.8	311.1	285.5	243.1	283.7	293.6	288.7
High	Master Protein	Q9UKJ3	G patch domain-containing protein 8 OS=Homo sapiens OX=9606 GN=GPATCH8 PE=1 SV=2	0	120.272	27	33	54	33	1502	164.1	8.66	147.88	33			metal ion binding;protein binding;RNA binding	Pf12171, Pf13868	23131	ENSG00000186566.12	GPATCH8	17				0	0	120.4	128.5	132.8	123.3	139	118.9	139.3
High	Master Protein	Q86YP4	Transcriptional repressor p66-alpha OS=Homo sapiens OX=9606 GN=GATAD2A PE=1 SV=1	0	120.255	57	28	66	26	633	68	9.94	164.92	28	metabolic process;regulation of biological process	nucleus	DNA binding;metal ion binding;protein binding		54815	ENSG00000167491.17	GATAD2A	19		ERCC6 (CSB) and EHMT2 (G9a) positively regulate rRNA expression; Regulation of TP53 Activity through Acetylation; Regulation of PTEN gene transcription; HDACs deacetylate histones; RNA Polymerase I Transcription Initiation		20	2	199	200.7	223.9	204.9	195.2	198.9	223
High	Master Protein	Q8N8S7-2	Isoform 2 of Protein enabled homolog OS=Homo sapiens OX=9606 GN=ENAH	0	120.234	43	28	97	27	570	63.9	6.43	295.28	28	cellular component movement	cytoskeleton;cytosol;membrane	protein binding	Pf00568, Pf08776	55740	ENSG00000154380.17	ENAH	1			Regulation of Actin Cytoskeleton	1	1	322	314.6	325.2	309.6	337.2	314.4	355.2
High	Master Protein	Q16658	Fascin OS=Homo sapiens OX=9606 GN=FSCN1 PE=1 SV=3	0	120.194	60	24	78	24	493	54.5	7.24	242.54	24	cell organization and biogenesis;cell proliferation;cellular component movement;regulation of biological process	cytoplasm;cytoskeleton;cytosol	protein binding;RNA binding	Pf06268	6624	ENSG00000075618.17	FSCN1	7	MicroRNAs in cancer	Interleukin-4 and 13 signaling		5	0	187.5	173.2	180.5	187.3	183.9	174.3	191.5
High	Master Protein	P45880-2	Isoform 2 of Voltage-dependent anion-selective channel protein 2 OS=Homo sapiens OX=9606 GN=VDAC2	0	120.091	72	15	139	15	283	30.4	7.2	478.53	15	regulation of biological process;transport	membrane;mitochondrion;nucleus	nucleotide binding;protein binding;transporter activity	Pf01459	7417		VDAC2	10				0	0	410.7	451.7	397.4	345.4	403.4	423.1	418.6
High	Master Protein	Q13200	26S proteasome non-ATPase regulatory subunit 2 OS=Homo sapiens OX=9606 GN=PSMD2 PE=1 SV=3	0	120.088	40	31	65	31	908	100.1	5.2	182.16	31	metabolic process;regulation of biological process;response to stimulus;transport	cytoplasm;cytosol;extracellular;membrane;nucleus;organelle lumen;proteasome	catalytic activity;enzyme regulator activity;nucleotide binding;protein binding	Pf01851	5708	ENSG00000175166.16	PSMD2	3	Epstein-Barr virus infection; Proteasome	Regulation of RAS by GAPs; CDT1 association with the CDC6:ORC:origin complex; Downstream TCR signaling; UCH proteinases; NIK-->noncanonical NF-kB signaling; Hh mutants that don't undergo autocatalytic processing are degraded by ERAD; SCF-beta-TrCP mediated degradation of Emi1; Neutrophil degranulation; Cross-presentation of soluble exogenous antigens (endosomes); Separation of Sister Chromatids; …	Proteasome Degradation; TNF alpha Signaling Pathway; Parkin-Ubiquitin Proteasomal System pathway	154	0	223.5	183.8	238.1	296.2	240.3	207.7	209.9
High	Master Protein	P55209	Nucleosome assembly protein 1-like 1 OS=Homo sapiens OX=9606 GN=NAP1L1 PE=1 SV=1	0	119.893	45	13	102	4	391	45.3	4.46	413.9	13	cell organization and biogenesis;metabolic process;regulation of biological process	membrane;nucleus	protein binding;RNA binding	Pf00956	4673	ENSG00000187109.13	NAP1L1	12				0	11	255.1	253.2	254.8	255	275	273.3	268.7
High	Master Protein	P55060	Exportin-2 OS=Homo sapiens OX=9606 GN=CSE1L PE=1 SV=3	0	119.736	37	34	82	34	971	110.3	5.77	239.84	34	cell death;cell proliferation;transport	cytoplasm;cytosol;membrane;nucleus	protein binding;transporter activity	Pf03378, Pf03810, Pf08506	1434	ENSG00000124207.16	CSE1L	20				0	0	394.1	237.3	417.9	456.5	362.8	235.6	276.2
High	Master Protein	P28838	Cytosol aminopeptidase OS=Homo sapiens OX=9606 GN=LAP3 PE=1 SV=3	0	119.571	66	29	73	29	519	56.1	7.93	224.11	29	metabolic process	cytoplasm;cytosol;mitochondrion;nucleus	catalytic activity;metal ion binding	Pf00883, Pf02789	51056	ENSG00000002549.12	LAP3	4	Metabolic pathways; Arginine and proline metabolism; Glutathione metabolism			3	0	316.4	333.9	289.4	274.6	289.2	318.7	302
High	Master Protein	P51114-2	Isoform 2 of Fragile X mental retardation syndrome-related protein 1 OS=Homo sapiens OX=9606 GN=FXR1	0	119.531	54	27	84	1	539	60.8	6.39	253.64	27	cell death;cell differentiation;regulation of biological process	cytoplasm;cytosol;membrane	protein binding;RNA binding	Pf00013, Pf05641, Pf12235, Pf13014	8087	ENSG00000114416.17	FXR1	3				0	0	82.8	75.4	90.1	91.2	83	80.1	98.5
High	Master Protein	Q02241	Kinesin-like protein KIF23 OS=Homo sapiens OX=9606 GN=KIF23 PE=1 SV=3	0	119.437	38	31	56	5	960	110	8.51	164.02	31	cell division;cell organization and biogenesis;cellular component movement;regulation of biological process;transport	cytoplasm;cytoskeleton;cytosol;nucleus	catalytic activity;motor activity;nucleotide binding;protein binding	Pf00225, Pf02463, Pf03938, Pf05852, Pf11559, Pf12329, Pf15294	9493	ENSG00000137807.13	KIF23	15	MicroRNAs in cancer	COPI-dependent Golgi-to-ER retrograde traffic; Kinesins; MHC class II antigen presentation; Mitotic Telophase/Cytokinesis		16	26	159	163.6	161.5	139.8	153.9	164.3	163.8
High	Master Protein	Q96PK6	RNA-binding protein 14 OS=Homo sapiens OX=9606 GN=RBM14 PE=1 SV=2	0	119.367	52	29	108	29	669	69.4	9.67	279.44	29	cell organization and biogenesis;defense response;metabolic process;regulation of biological process;response to stimulus	cytoplasm;nucleus	protein binding;RNA binding	Pf00076, Pf13893, Pf14259	10432; 100526737	ENSG00000239306.4	RBM14; RBM14-RBM4	11		RUNX2 regulates bone development		5	0	371.4	400.5	363.6	335.4	365.9	427.6	434.2
High	Master Protein	Q86U86	Protein polybromo-1 OS=Homo sapiens OX=9606 GN=PBRM1 PE=1 SV=1	0	119.093	29	42	63	42	1689	192.8	6.89	157.09	42	cell organization and biogenesis;metabolic process;regulation of biological process	chromosome;nucleus	DNA binding;protein binding	Pf00439, Pf00505, Pf01426	55193	ENSG00000163939.18	PBRM1	3		RUNX1 interacts with co-factors whose precise effect on RUNX1 targets is not known; RMTs methylate histone arginines		8	0	158.7	155.1	171.5	154.6	157	153.7	150.1
High	Master Protein	P30622-2	Isoform 3 of CAP-Gly domain-containing linker protein 1 OS=Homo sapiens OX=9606 GN=CLIP1	0	118.961	30	37	54	37	1392	156.7	5.36	145.95	37	cell differentiation;cell organization and biogenesis;metabolic process;regulation of biological process;transport	chromosome;cytoskeleton;cytosol;endosome;membrane	catalytic activity;metal ion binding;motor activity;protein binding	Pf01302, Pf01576, Pf02463, Pf04111, Pf05557, Pf05622, Pf05667, Pf05701, Pf06160, Pf07111, Pf10174, Pf12128, Pf13166, Pf15254	6249	ENSG00000130779.19	CLIP1	12			Regulation of Microtubule Cytoskeleton	1	0	143	153	141.4	147	143.9	160.2	158
High	Master Protein	O60841	Eukaryotic translation initiation factor 5B OS=Homo sapiens OX=9606 GN=EIF5B PE=1 SV=4	0	118.915	30	34	66	34	1220	138.7	5.49	189.14	34	metabolic process;regulation of biological process	cytoplasm;cytosol;nucleus	catalytic activity;metal ion binding;nucleotide binding;protein binding;RNA binding	Pf00009, Pf01926, Pf03144, Pf11987, Pf14578	9669	ENSG00000158417.10	EIF5B	2	RNA transport	GTP hydrolysis and joining of the 60S ribosomal subunit	Translation Factors	7	0	261.7	204.4	266.4	274.7	268.3	228.5	224.3
High	Master Protein	Q8IWI9	MAX gene-associated protein OS=Homo sapiens OX=9606 GN=MGA PE=1 SV=4	0	118.892	16	36	51	36	3065	336	6.9	132.12	36												0	0	171.8	183.5	163.2	164	165.7	182.6	168.5
High	Master Protein	P10515	Dihydrolipoyllysine-residue acetyltransferase component of pyruvate dehydrogenase complex, mitochondrial OS=Homo sapiens OX=9606 GN=DLAT PE=1 SV=3	0	118.732	45	21	80	21	647	69	7.84	247.64	21	metabolic process;regulation of biological process	mitochondrion;organelle lumen	catalytic activity;protein binding	Pf00198, Pf00364, Pf02817	1737	ENSG00000150768.15	DLAT	11	Glycolysis / Gluconeogenesis; Citrate cycle (TCA cycle); Pyruvate metabolism; Metabolic pathways; Carbon metabolism	Regulation of pyruvate dehydrogenase (PDH) complex; Signaling by Retinoic Acid; Glyoxylate metabolism and glycine degradation	TCA Cycle and Deficiency of Pyruvate Dehydrogenase complex (PDHc); Glycolysis and Gluconeogenesis	17	0	445.9	469	428.1	360.7	423.3	421	414.4
High	Master Protein	P36578	60S ribosomal protein L4 OS=Homo sapiens OX=9606 GN=RPL4 PE=1 SV=5	0	118.583	48	23	111	22	427	47.7	11.06	261.81	23	cell organization and biogenesis;metabolic process;transport	cytoplasm;cytosol;endoplasmic reticulum;membrane;nucleus;ribosome	protein binding;RNA binding;structural molecule activity	Pf00573, Pf14374	6124	ENSG00000174444.14	RPL4	15	Ribosome	Peptide chain elongation; Eukaryotic Translation Termination; Viral mRNA Translation; L13a-mediated translational silencing of Ceruloplasmin expression; Nonsense Mediated Decay (NMD) independent of the Exon Junction Complex (EJC); Selenocysteine synthesis; Nonsense Mediated Decay (NMD) enhanced by the Exon Junction Complex (EJC); GTP hydrolysis and joining of the 60S ribosomal subunit; Major path…	Cytoplasmic Ribosomal Proteins	34	0	402.6	396.4	422.9	440.9	446.4	426.4	444.8
High	Master Protein	Q9Y4E8	Ubiquitin carboxyl-terminal hydrolase 15 OS=Homo sapiens OX=9606 GN=USP15 PE=1 SV=3	0	118.503	40	35	74	33	981	112.3	5.22	192.97	35	cell organization and biogenesis;metabolic process;regulation of biological process;response to stimulus	cytoplasm;cytosol;mitochondrion;nucleus	catalytic activity;protein binding	Pf00443, Pf06337, Pf13423, Pf14533, Pf14836	9958	ENSG00000135655.15	USP15	12		UCH proteinases; Ub-specific processing proteases; Downregulation of TGF-beta receptor signaling		10	2	197.4	188.2	199.5	206.6	218	217.9	214.1
High	Master Protein	O60341	Lysine-specific histone demethylase 1A OS=Homo sapiens OX=9606 GN=KDM1A PE=1 SV=2	0	118.485	44	25	51	25	852	92.8	6.52	152.13	25	cell organization and biogenesis;coagulation;development;metabolic process;regulation of biological process;response to stimulus	nucleus	catalytic activity;DNA binding;nucleotide binding;protein binding	Pf01593, Pf04433, Pf13450, Pf13870	23028	ENSG00000004487.15	KDM1A	1		Activated PKN1 stimulates transcription of AR (androgen receptor) regulated genes KLK2 and KLK3; Regulation of PTEN gene transcription; HDACs deacetylate histones; HDMs demethylate histones; Factors involved in megakaryocyte development and platelet production	Androgen receptor signaling pathway	16	0	236	222.5	239.8	234	222.2	222.4	213.2
High	Master Protein	P06737	Glycogen phosphorylase, liver form OS=Homo sapiens OX=9606 GN=PYGL PE=1 SV=4	0	118.483	44	35	88	29	847	97.1	7.17	257.65	35	cell death;metabolic process;transport	cytoplasm;cytosol;extracellular;organelle lumen	catalytic activity;nucleotide binding;protein binding	Pf00343	5836	ENSG00000100504.16	PYGL	14	Metabolic pathways; Glucagon signaling pathway; Insulin resistance; Starch and sucrose metabolism; Insulin signaling pathway	Neutrophil degranulation; Glycogen breakdown (glycogenolysis)	TNF alpha Signaling Pathway; Glycogen Metabolism	14	4	297.3	245.7	345	376.7	307.2	260.3	268.3
High	Master Protein	Q08379	Golgin subfamily A member 2 OS=Homo sapiens OX=9606 GN=GOLGA2 PE=1 SV=3	0	118.453	43	31	65	31	1002	113	5.02	205.19	31	cell division;cell organization and biogenesis;metabolic process;regulation of biological process;transport	cytoplasm;cytoskeleton;Golgi;membrane;nucleus	catalytic activity;motor activity;protein binding	Pf01576, Pf15070	2801	ENSG00000167110.17	GOLGA2	9		COPII (Coat Protein 2) Mediated Vesicle Transport; COPI-mediated anterograde transport; Golgi Cisternae Pericentriolar Stack Reorganization; Deregulated CDK5 triggers multiple neurodegenerative pathways in Alzheimer's disease models		17	0	184	198.1	174.9	157.3	164.5	181.2	178.4
High	Master Protein	Q9C0C9	(E3-independent) E2 ubiquitin-conjugating enzyme OS=Homo sapiens OX=9606 GN=UBE2O PE=1 SV=3	0	118.419	31	31	56	31	1292	141.2	5.12	146.92	31	metabolic process;regulation of biological process;transport	cytoplasm;cytosol;nucleus	catalytic activity;nucleotide binding;protein binding;RNA binding	Pf00179	63893	ENSG00000175931.12	UBE2O	17	Ubiquitin mediated proteolysis	Antigen processing: Ubiquitination & Proteasome degradation		5	0	177	162.3	176.4	187.1	191.9	187.9	173.6
High	Master Protein	P13645	Keratin, type I cytoskeletal 10 OS=Homo sapiens OX=9606 GN=KRT10 PE=1 SV=6	0	118.361	48	26	98	23	584	58.8	5.21	288.72	26	cell death;cell differentiation;metabolic process	cytoplasm;cytoskeleton;cytosol;membrane;nucleus	structural molecule activity	Pf00038, Pf04111	3858	ENSG00000186395.7	KRT10	17	Staphylococcus aureus infection	Formation of the cornified envelope		4	1	303.4	342.2	247.6	415.1	163.3	406.5	168.5
High	Master Protein	P53618	Coatomer subunit beta OS=Homo sapiens OX=9606 GN=COPB1 PE=1 SV=3	0	118.255	37	28	57	28	953	107.1	6.05	180.18	28	transport	cytoplasm;cytosol;Golgi;membrane	protein binding;structural molecule activity	Pf01602, Pf07718, Pf14806	1315	ENSG00000129083.12	COPB1	11		COPI-dependent Golgi-to-ER retrograde traffic; Neutrophil degranulation; COPI-mediated anterograde transport		14	0	246.3	171	252.6	291.3	238	180.7	186
High	Master Protein	Q7Z417	Nuclear fragile X mental retardation-interacting protein 2 OS=Homo sapiens OX=9606 GN=NUFIP2 PE=1 SV=1	0	117.986	49	24	60	24	695	76.1	8.7	175.14	24		cytoplasm;cytosol;membrane;nucleus;ribosome	protein binding;RNA binding	Pf15293	57532	ENSG00000108256.8	NUFIP2	17				0	0	168.7	196.8	176.4	191.1	207.3	216.5	201.4
High	Master Protein	O76094	Signal recognition particle subunit SRP72 OS=Homo sapiens OX=9606 GN=SRP72 PE=1 SV=3	0	117.916	41	24	80	24	671	74.6	9.26	242.32	24	cell organization and biogenesis;response to stimulus;transport	cytoplasm;cytosol;endoplasmic reticulum	protein binding;RNA binding	Pf08492, Pf12569, Pf12895, Pf13424, Pf14559	6731	ENSG00000174780.15	SRP72	4	Protein export	SRP-dependent cotranslational protein targeting to membrane		4	0	274.1	272	290.1	262.9	309.4	291.2	286.6
High	Master Protein	P49959	Double-strand break repair protein MRE11 OS=Homo sapiens OX=9606 GN=MRE11 PE=1 SV=3	0	117.845	47	29	80	29	708	80.5	5.9	242.57	29	cell organization and biogenesis;cell proliferation;metabolic process;regulation of biological process;response to stimulus	chromosome;cytoplasm;cytosol;nucleus	catalytic activity;DNA binding;metal ion binding;protein binding	Pf00149, Pf04152	4361	ENSG00000020922.12	MRE11A; MRE11	11	Non-homologous end-joining; Homologous recombination	G2/M DNA damage checkpoint; IRF3-mediated induction of type I IFN; Presynaptic phase of homologous DNA pairing and strand exchange; Nonhomologous End-Joining (NHEJ); Resolution of D-loop Structures through Synthesis-Dependent Strand Annealing (SDSA); Meiotic recombination; Sensing of DNA Double Strand Breaks; Recruitment and ATM-mediated phosphorylation of repair and signaling proteins at DNA dou…	miRNA Regulation of DNA Damage Response; Homologous recombination; DDX1 as a regulatory component of the Drosha microprocessor; ATM Signaling Network in Development and Disease; Non-homologous end joining; DNA Damage Response	47	0	249.9	251.2	258.6	253.1	238	276.5	257.3
High	Master Protein	P29692-2	Isoform 2 of Elongation factor 1-delta OS=Homo sapiens OX=9606 GN=EEF1D	0	117.844	37	22	99	19	647	71.4	6.42	305.05	22	metabolic process;regulation of biological process;response to stimulus	cytoplasm;cytosol;endoplasmic reticulum;nucleus	DNA binding;protein binding;RNA binding;signal transducer activity	Pf00736, Pf10587	1936	ENSG00000104529.17; ENSG00000273594.4	EEF1D	8; CHR_HSCHR8_3_CTG7			Translation Factors	1	3	381.7	394	356.3	383	437.4	390.7	416.2
High	Master Protein	P49748	Very long-chain specific acyl-CoA dehydrogenase, mitochondrial OS=Homo sapiens OX=9606 GN=ACADVL PE=1 SV=1	0	117.827	50	26	68	26	655	70.3	8.75	215.31	26	cell differentiation;metabolic process;regulation of biological process;response to stimulus	cytosol;membrane;mitochondrion;nucleus;organelle lumen	catalytic activity;nucleotide binding	Pf00441, Pf02770, Pf02771, Pf08028	37	ENSG00000072778.19	ACADVL	17	Fatty acid metabolism; Fatty acid degradation; Metabolic pathways	Beta oxidation of palmitoyl-CoA to myristoyl-CoA; XBP1(S) activates chaperone genes	Fatty Acid Beta Oxidation; Mitochondrial LC-Fatty Acid Beta-Oxidation	15	0	301.5	337.9	272	239.8	270.5	312.6	308.3
High	Master Protein	P31930	Cytochrome b-c1 complex subunit 1, mitochondrial OS=Homo sapiens OX=9606 GN=UQCRC1 PE=1 SV=3	0	117.768	67	23	84	22	480	52.6	6.37	265.09	23	metabolic process;response to stimulus;transport	cytosol;membrane;mitochondrion	catalytic activity;metal ion binding;protein binding;transporter activity	Pf00675, Pf05193, Pf08367	7384	ENSG00000010256.10	UQCRC1	3	Cardiac muscle contraction; Alzheimer's disease; Non-alcoholic fatty liver disease (NAFLD); Huntington's disease; Metabolic pathways; Oxidative phosphorylation; Parkinson's disease	Respiratory electron transport	Electron Transport Chain	12	1	220.6	277.6	228.1	197.3	215.2	253.1	197.6
High	Master Protein	Q96AY3	Peptidyl-prolyl cis-trans isomerase FKBP10 OS=Homo sapiens OX=9606 GN=FKBP10 PE=1 SV=1	0	117.644	47	24	71	23	582	64.2	5.62	173.92	24	cell organization and biogenesis;metabolic process	cytoplasm;endoplasmic reticulum;organelle lumen	catalytic activity;metal ion binding	Pf00254	60681	ENSG00000141756.18	FKBP10	17				0	1	300.3	287.5	306	252.7	259.4	257.4	264.5
High	Master Protein	Q92917	G-patch domain and KOW motifs-containing protein OS=Homo sapiens OX=9606 GN=GPKOW PE=1 SV=2	0	117.63	72	27	68	27	476	52.2	6.15	190.45	27	metabolic process	nucleus	protein binding	Pf00467, Pf01585, Pf12656	27238	ENSG00000068394.10	GPKOW	X		mRNA Splicing - Major Pathway		4	0	202.1	213.8	199.4	209.6	214.3	242.4	215.8
High	Master Protein	Q8IX12	Cell division cycle and apoptosis regulator protein 1 OS=Homo sapiens OX=9606 GN=CCAR1 PE=1 SV=2	0	117.506	31	33	78	33	1150	132.7	5.76	200.33	33	cell death;metabolic process;regulation of biological process	cytoplasm	DNA binding;protein binding;RNA binding	Pf02037, Pf14443, Pf14444	55749	ENSG00000060339.13	CCAR1	10		mRNA Splicing - Major Pathway		4	0	318.8	330.2	290.1	316.6	304.2	314.9	312.8
High	Master Protein	P82094	TATA element modulatory factor OS=Homo sapiens OX=9606 GN=TMF1 PE=1 SV=2	0	117.501	37	37	64	37	1093	122.8	4.92	157.91	37	cell differentiation;cell organization and biogenesis;cellular component movement;defense response;metabolic process;regulation of biological process;response to stimulus;transport	cytoplasm;cytosol;endoplasmic reticulum;Golgi;membrane;nucleus	DNA binding;protein binding	Pf12325, Pf12329	7110	ENSG00000144747.15	TMF1	3		Retrograde transport at the Trans-Golgi-Network		4	0	175	199.4	161.7	156.6	165.3	193.2	167.9
High	Master Protein	Q86UK7	E3 ubiquitin-protein ligase ZNF598 OS=Homo sapiens OX=9606 GN=ZNF598 PE=1 SV=1	0	117.366	42	31	67	31	904	98.6	8.4	188.83	31	metabolic process;regulation of biological process		catalytic activity;metal ion binding;protein binding;RNA binding		90850		ZNF598	16				0	0	147.2	153.3	153.6	181.5	169.4	180.2	174.7
High	Master Protein	P22307	Non-specific lipid-transfer protein OS=Homo sapiens OX=9606 GN=SCP2 PE=1 SV=2	0	117.254	51	23	65	23	547	59	6.89	197.8	23	cell organization and biogenesis;metabolic process;regulation of biological process;transport	cytoplasm;membrane;mitochondrion;organelle lumen	catalytic activity;protein binding;transporter activity	Pf00108, Pf00109, Pf02036, Pf02801, Pf02803, Pf08545, Pf14864	6342	ENSG00000116171.17	SCP2	1	Primary bile acid biosynthesis; PPAR signaling pathway; Metabolic pathways; Peroxisome	Beta-oxidation of pristanoyl-CoA; Synthesis of bile acids and bile salts via 7alpha-hydroxycholesterol; alpha-linolenic acid (ALA) metabolism	PPAR Alpha Pathway; Mitochondrial LC-Fatty Acid Beta-Oxidation; PPAR signaling pathway; DNA Damage Response (only ATM dependent)	19	0	330.5	370.9	310	278.1	294.1	333.1	304.1
High	Master Protein	P42765	3-ketoacyl-CoA thiolase, mitochondrial OS=Homo sapiens OX=9606 GN=ACAA2 PE=1 SV=2	0	117.137	61	18	79	18	397	41.9	8.09	252.11	18	cell organization and biogenesis;metabolic process;regulation of biological process;response to stimulus	membrane;mitochondrion;organelle lumen	catalytic activity;protein binding;RNA binding	Pf00108, Pf02801, Pf02803	10449	ENSG00000167315.17	ACAA2	18	Fatty acid elongation; Valine, leucine and isoleucine degradation; Fatty acid metabolism; Metabolic pathways; Fatty acid degradation	Mitochondrial Fatty Acid Beta-Oxidation	Fatty Acid Biosynthesis	10	0	299.4	318.2	273.3	244.6	284.7	306	279.7
High	Master Protein	P57737	Coronin-7 OS=Homo sapiens OX=9606 GN=CORO7 PE=1 SV=2	0	117.076	45	29	57	2	925	100.5	5.8	179.07	29	cell organization and biogenesis;transport	cytoplasm;cytosol;Golgi;membrane	protein binding	Pf00400, Pf08953, Pf08954	79585	ENSG00000262246.5; ENSG00000282725.1	CORO7	16; CHR_HSCHR16_3_CTG1				0	0	38.8	31.6	40.9	45.7	38.7	40	35.5
High	Master Protein	P07942	Laminin subunit beta-1 OS=Homo sapiens OX=9606 GN=LAMB1 PE=1 SV=2	0	117.012	23	31	55	31	1786	197.9	4.94	159.26	31	cell differentiation;cell organization and biogenesis;cellular component movement;metabolic process;regulation of biological process;response to stimulus;transport	extracellular;membrane;organelle lumen	catalytic activity;motor activity;nucleotide binding;protein binding;signal transducer activity;structural molecule activity	Pf00015, Pf00053, Pf00055, Pf01576, Pf02841, Pf03938, Pf04156, Pf05103, Pf05335, Pf05667, Pf05698, Pf05701, Pf06428, Pf07111, Pf07767, Pf08317, Pf08647, Pf09731, Pf10174, Pf13476, Pf13514, Pf13851, Pf15346, Pf15619	3912	ENSG00000091136.13	LAMB1	7	Small cell lung cancer; PI3K-Akt signaling pathway; Toxoplasmosis; Amoebiasis; ECM-receptor interaction; Focal adhesion; Pathways in cancer	ECM proteoglycans; Post-translational protein phosphorylation; Regulation of Insulin-like Growth Factor (IGF) transport and uptake by Insulin-like Growth Factor Binding Proteins (IGFBPs); L1CAM interactions; Laminin interactions; Degradation of the extracellular matrix; MET activates PTK2 signaling; Non-integrin membrane-ECM interactions	Alpha 6 Beta 4 signaling pathway; Focal Adhesion; Focal Adhesion-PI3K-Akt-mTOR-signaling pathway; Inflammatory Response Pathway	28	0	160.7	185.4	161.8	167.5	177.8	175	165.8
High	Master Protein	Q9H0A0	RNA cytidine acetyltransferase OS=Homo sapiens OX=9606 GN=NAT10 PE=1 SV=2	0	117.002	35	31	62	31	1025	115.7	8.27	177.02	31	metabolic process;regulation of biological process	membrane;nucleus	catalytic activity;nucleotide binding;protein binding;RNA binding	Pf00583, Pf05127, Pf08351, Pf13508, Pf13718, Pf13725	55226	ENSG00000135372.8	NAT10	11	Ribosome biogenesis in eukaryotes	rRNA modification in the nucleus and cytosol	Metapathway biotransformation	6	0	183.3	154.7	209.5	213.3	190.3	159.5	157.9
High	Master Protein	Q9UNE7	E3 ubiquitin-protein ligase CHIP OS=Homo sapiens OX=9606 GN=STUB1 PE=1 SV=2	0	116.937	81	27	116	27	303	34.8	5.87	314.17	27	metabolic process;regulation of biological process;response to stimulus	cytoplasm;cytosol;endoplasmic reticulum;nucleus	catalytic activity;protein binding	Pf00515, Pf04564, Pf07719, Pf12895, Pf13414, Pf13424, Pf13432, Pf14559	10273	ENSG00000103266.10	STUB1	16	Ubiquitin mediated proteolysis; Protein processing in endoplasmic reticulum	Regulation of RUNX2 expression and activity; Regulation of PTEN stability and activity; Downregulation of ERBB2 signaling; Downregulation of TGF-beta receptor signaling; Antigen processing: Ubiquitination & Proteasome degradation	Androgen receptor signaling pathway; Parkin-Ubiquitin Proteasomal System pathway	25	0	391.6	388.2	384	398.6	444.4	433.1	442.6
High	Master Protein	P19367	Hexokinase-1 OS=Homo sapiens OX=9606 GN=HK1 PE=1 SV=3	0	116.882	39	34	70	32	917	102.4	6.8	192.5	34	cellular homeostasis;metabolic process;regulation of biological process	cytosol;membrane;mitochondrion	catalytic activity;nucleotide binding;protein binding	Pf00349, Pf03727	3098	ENSG00000156515.21	HK1	10	Carbohydrate digestion and absorption; Neomycin, kanamycin and gentamicin biosynthesis; HIF-1 signaling pathway; Fructose and mannose metabolism; Galactose metabolism; Amino sugar and nucleotide sugar metabolism; Central carbon metabolism in cancer; Glycolysis / Gluconeogenesis; Insulin signaling pathway; Starch and sucrose metabolism; Type II diabetes mellitus; Metabolic pathways; Carbon metabol…	Glycolysis; Defective HK1 causes hexokinase deficiency (HK deficiency)	Cori Cycle; Photodynamic therapy-induced HIF-1 survival signaling; Glycolysis and Gluconeogenesis; Glucuronidation	25	1	265	187.8	294.4	272.1	240.2	175.4	207.1
High	Master Protein	P05091	Aldehyde dehydrogenase, mitochondrial OS=Homo sapiens OX=9606 GN=ALDH2 PE=1 SV=2	0	116.874	53	22	72	19	517	56.3	7.05	238.37	22	metabolic process	mitochondrion;organelle lumen	catalytic activity;nucleotide binding	Pf00171	217	ENSG00000111275.12	ALDH2	12	beta-Alanine metabolism; Fatty acid degradation; Arginine and proline metabolism; Glycolysis / Gluconeogenesis; Lysine degradation; Metabolic pathways; Pyruvate metabolism; Valine, leucine and isoleucine degradation; Histidine metabolism; Tryptophan metabolism; Ascorbate and aldarate metabolism; Pentose and glucuronate interconversions; Glycerolipid metabolism	Ethanol oxidation; Metabolism of serotonin	Fatty Acid Omega Oxidation; Tryptophan metabolism	24	3	446.1	447.6	424.7	357.6	388.8	409.1	414.1
High	Master Protein	P18754	Regulator of chromosome condensation OS=Homo sapiens OX=9606 GN=RCC1 PE=1 SV=1	0	116.751	62	16	89	16	421	44.9	7.52	334.52	16	cell division;cell organization and biogenesis;regulation of biological process	chromosome;cytoplasm;membrane;nucleus	DNA binding;protein binding	Pf00415, Pf13540	1104	ENSG00000180198.15	RCC1	1		Rev-mediated nuclear export of HIV RNA; Nuclear import of Rev protein		9	0	324	317.4	315.7	283.8	294.9	291.6	312.3
High	Master Protein	Q8IWZ8	SURP and G-patch domain-containing protein 1 OS=Homo sapiens OX=9606 GN=SUGP1 PE=1 SV=2	0	116.516	50	23	49	23	645	72.4	7.61	146.65	23	metabolic process	nucleus;spliceosomal complex	protein binding;RNA binding	Pf01585, Pf01805, Pf12656	57794	ENSG00000105705.15	SUGP1	19		mRNA Splicing - Major Pathway	mRNA Processing	5	0	190.4	205.8	184.4	182.2	194.6	199.2	201
High	Master Protein	P29966	Myristoylated alanine-rich C-kinase substrate OS=Homo sapiens OX=9606 GN=MARCKS PE=1 SV=4	0	116.389	55	15	102	14	332	31.5	4.45	321.62	15	cell organization and biogenesis;regulation of biological process	cytoplasm;cytoskeleton;membrane;nucleus	protein binding		4082	ENSG00000277443.2	MARCKS	6	MicroRNAs in cancer; Fc gamma R-mediated phagocytosis	Acetylcholine regulates insulin secretion	Brain-Derived Neurotrophic Factor (BDNF) signaling pathway	7	3	698.7	786.4	741.7	720.7	775.5	766	810.1
High	Master Protein	Q9C0J8	pre-mRNA 3' end processing protein WDR33 OS=Homo sapiens OX=9606 GN=WDR33 PE=1 SV=2	0	116.242	33	31	68	31	1336	145.8	9.17	202.81	31	metabolic process;response to stimulus;transport	nucleus	protein binding;RNA binding	Pf00400	55339	ENSG00000136709.11	WDR33	2	mRNA surveillance pathway	mRNA 3'-end processing; Transport of Mature mRNA Derived from an Intronless Transcript; mRNA Splicing - Major Pathway; Cleavage of Growing Transcript in the Termination Region ; Processing of Intronless Pre-mRNAs		15	0	139.4	165.3	140	139.6	148.1	174.2	153.8
High	Master Protein	P40227	T-complex protein 1 subunit zeta OS=Homo sapiens OX=9606 GN=CCT6A PE=1 SV=3	0	116.138	55	25	119	25	531	58	6.68	357.75	25	metabolic process;regulation of biological process	cytoplasm;cytosol;membrane	nucleotide binding;protein binding;RNA binding	Pf00118, Pf05504	908	ENSG00000146731.10	CCT6A	7		Prefoldin mediated transfer of substrate to CCT/TriC; Cooperation of PDCL (PhLP1) and TRiC/CCT in G-protein beta folding; Association of TriC/CCT with target proteins during biosynthesis; Formation of tubulin folding intermediates by CCT/TriC; Folding of actin by CCT/TriC		9	0	472.5	489.9	475.7	473.1	466.2	476.1	486.7
High	Master Protein	P43686	26S proteasome regulatory subunit 6B OS=Homo sapiens OX=9606 GN=PSMC4 PE=1 SV=2	0	116.082	56	24	90	23	418	47.3	5.21	271.55	24	metabolic process;regulation of biological process;response to stimulus;transport	cytoplasm;cytosol;membrane;nucleus;proteasome	catalytic activity;nucleotide binding;protein binding;RNA binding	Pf00004, Pf00006, Pf00910, Pf01057, Pf01078, Pf05496, Pf07724, Pf07726, Pf07728, Pf13191	5704	ENSG00000281221.2; ENSG00000013275.7	PSMC4	19; CHR_HG2021_PATCH	Proteasome; Epstein-Barr virus infection	Regulation of RAS by GAPs; CDT1 association with the CDC6:ORC:origin complex; Downstream TCR signaling; UCH proteinases; NIK-->noncanonical NF-kB signaling; Hh mutants that don't undergo autocatalytic processing are degraded by ERAD; SCF-beta-TrCP mediated degradation of Emi1; Cross-presentation of soluble exogenous antigens (endosomes); Separation of Sister Chromatids; Vpu mediated degradation o…	Proteasome Degradation; Parkin-Ubiquitin Proteasomal System pathway	152	1	380.6	360.5	364.5	395.8	411.3	416.4	434.2
High	Master Protein	P46777	60S ribosomal protein L5 OS=Homo sapiens OX=9606 GN=RPL5 PE=1 SV=3	0	115.907	57	16	93	16	297	34.3	9.72	244.01	16	cell organization and biogenesis;metabolic process;regulation of biological process;transport	cytoplasm;cytosol;membrane;nucleus;ribosome	protein binding;RNA binding;structural molecule activity	Pf00861, Pf14204	6125	ENSG00000122406.12	RPL5	1	Ribosome	Peptide chain elongation; Eukaryotic Translation Termination; Viral mRNA Translation; L13a-mediated translational silencing of Ceruloplasmin expression; Nonsense Mediated Decay (NMD) independent of the Exon Junction Complex (EJC); Selenocysteine synthesis; Nonsense Mediated Decay (NMD) enhanced by the Exon Junction Complex (EJC); GTP hydrolysis and joining of the 60S ribosomal subunit; Major path…	Cytoplasmic Ribosomal Proteins	34	0	218.4	203.4	238.6	251.9	253.7	224.1	234.5
High	Master Protein	Q13409-2	Isoform 2B of Cytoplasmic dynein 1 intermediate chain 2 OS=Homo sapiens OX=9606 GN=DYNC1I2	0	115.873	46	18	61	18	632	70.6	5.24	224.22	18	cell organization and biogenesis;cellular component movement;regulation of biological process;transport	cytoplasm;cytosol	catalytic activity;motor activity;protein binding	Pf00400, Pf11540	1781	ENSG00000077380.15	DYNC1I2	2				0	0	161.3	168.4	169	172.2	177	171.2	184.5
High	Master Protein	P38606	V-type proton ATPase catalytic subunit A OS=Homo sapiens OX=9606 GN=ATP6V1A PE=1 SV=2	0	115.685	49	25	72	25	617	68.3	5.52	207.75	25	cellular homeostasis;metabolic process;regulation of biological process;response to stimulus;transport	cytosol;membrane;mitochondrion	catalytic activity;nucleotide binding;transporter activity	Pf00006, Pf00306, Pf02874	523	ENSG00000114573.9	ATP6V1A	3	Epithelial cell signaling in Helicobacter pylori infection; Phagosome; Synaptic vesicle cycle; Vibrio cholerae infection; mTOR signaling pathway; Rheumatoid arthritis; Collecting duct acid secretion; Metabolic pathways; Oxidative phosphorylation	Transferrin endocytosis and recycling; ROS, RNS production in phagocytes; Ion channel transport; Insulin receptor recycling		20	0	246.4	244.3	258.1	263.4	263	257.1	266.5
High	Master Protein	Q96JM3	Chromosome alignment-maintaining phosphoprotein 1 OS=Homo sapiens OX=9606 GN=CHAMP1 PE=1 SV=2	0	115.626	45	33	78	33	812	89	8.44	232.86	33	cell organization and biogenesis	chromosome;cytoplasm;cytoskeleton;nucleus	metal ion binding;protein binding	Pf00096	283489	ENSG00000198824.5	CHAMP1	13				0	0	304.1	357.4	301.4	271.3	297.5	318	315
High	Master Protein	P27816-5	Isoform 5 of Microtubule-associated protein 4 OS=Homo sapiens OX=9606 GN=MAP4	0	115.588	45	30	90	1	809	85.2	7.71	242.29	30	cell division;cell organization and biogenesis;cellular component movement;regulation of biological process	cytoplasm	protein binding;RNA binding;structural molecule activity	Pf00418	4134		MAP4	3				0	0	27.6	25.6	27.7	31.6	32.7	42.4	28.1
High	Master Protein	P31150	Rab GDP dissociation inhibitor alpha OS=Homo sapiens OX=9606 GN=GDI1 PE=1 SV=2	0	115.585	62	23	71	14	447	50.6	5.14	217.96	23	metabolic process;regulation of biological process;response to stimulus;transport	cytoplasm;cytosol;Golgi	catalytic activity;enzyme regulator activity;protein binding	Pf00996	2664	ENSG00000203879.11	GDI1	X		RAB GEFs exchange GTP for GDP on RABs; Rho GTPase cycle	Integrated Breast Cancer Pathway	8	0	253.4	256.7	237.5	302.2	237.1	275.3	248.6
High	Master Protein	P61221	ATP-binding cassette sub-family E member 1 OS=Homo sapiens OX=9606 GN=ABCE1 PE=1 SV=1	0	115.404	51	30	73	30	599	67.3	8.34	206.25	30	cell organization and biogenesis;metabolic process;regulation of biological process;transport	cytoplasm;cytosol;membrane;mitochondrion;organelle lumen	catalytic activity;enzyme regulator activity;metal ion binding;nucleotide binding;protein binding	Pf00005, Pf04068, Pf13304, Pf13671	6059	ENSG00000164163.10	ABCE1	4		Interferon alpha/beta signaling		4	0	377.4	303.2	389.1	413.8	404.4	330.8	377.7
High	Master Protein	Q8NB90	ATPase family protein 2 homolog OS=Homo sapiens OX=9606 GN=SPATA5 PE=1 SV=3	0	115.111	42	29	64	28	893	97.8	5.66	194.41	29	cell differentiation;development;metabolic process;response to stimulus	cytoplasm;mitochondrion	catalytic activity;nucleotide binding;RNA binding	Pf00004, Pf00910, Pf01057, Pf01078, Pf05496, Pf06068, Pf06414, Pf07724, Pf07726, Pf07728, Pf13173, Pf13191, Pf13401	166378	ENSG00000145375.7	SPATA5	4	Ribosome biogenesis in eukaryotes			1	1	254.9	289.8	250.9	252	278.8	289.5	287.9
High	Master Protein	P08865	40S ribosomal protein SA OS=Homo sapiens OX=9606 GN=RPSA PE=1 SV=4	0	115.091	58	15	101	15	295	32.8	4.87	351.33	15	cell organization and biogenesis;metabolic process;transport	cytoplasm;cytosol;membrane;nucleus;ribosome	protein binding;receptor activity;RNA binding;structural molecule activity	Pf00318	3921	ENSG00000168028.13	RPSA	3	Ribosome	Peptide chain elongation; Eukaryotic Translation Termination; Viral mRNA Translation; Formation of the ternary complex, and subsequently, the 43S complex; L13a-mediated translational silencing of Ceruloplasmin expression; Selenocysteine synthesis; Nonsense Mediated Decay (NMD) independent of the Exon Junction Complex (EJC); Nonsense Mediated Decay (NMD) enhanced by the Exon Junction Complex (EJC)…	Cytoplasmic Ribosomal Proteins	38	0	428.2	457.1	444.3	438.3	438.1	468.7	473.6
High	Master Protein	Q92896	Golgi apparatus protein 1 OS=Homo sapiens OX=9606 GN=GLG1 PE=1 SV=2	0	114.947	33	34	57	34	1179	134.5	6.9	159.67	34	cellular component movement;regulation of biological process	Golgi;membrane	protein binding	Pf00839	2734	ENSG00000090863.11	GLG1	16	Cell adhesion molecules (CAMs)	Cell surface interactions at the vascular wall		3	0	157.5	120.8	157.2	162.6	144.6	116.4	114.5
High	Master Protein	O15355	Protein phosphatase 1G OS=Homo sapiens OX=9606 GN=PPM1G PE=1 SV=1	0	114.489	50	21	83	21	546	59.2	4.36	244.76	21	metabolic process;regulation of biological process	cytoplasm;membrane;nucleus	catalytic activity;metal ion binding;protein binding	Pf00481	5496	ENSG00000115241.10	PPM1G	2			mRNA Processing	1	0	364.1	345	365.9	391.8	380.2	383.7	367.8
High	Master Protein	Q01813	ATP-dependent 6-phosphofructokinase, platelet type OS=Homo sapiens OX=9606 GN=PFKP PE=1 SV=2	0	114.366	43	27	65	24	784	85.5	7.55	198.1	27	metabolic process	cytoplasm;cytosol;membrane;nucleus	catalytic activity;metal ion binding;nucleotide binding;protein binding	Pf00365	5214	ENSG00000067057.16	PFKP	10	Galactose metabolism; Biosynthesis of amino acids; Fructose and mannose metabolism; Central carbon metabolism in cancer; Glycolysis / Gluconeogenesis; Pentose phosphate pathway; Thyroid hormone signaling pathway; Metabolic pathways; Carbon metabolism; RNA degradation; AMPK signaling pathway	Glycolysis	Cori Cycle; Glycolysis and Gluconeogenesis	17	3	189	133.5	202.9	226.6	196.1	147.2	162.3
High	Master Protein	Q9UBW7	Zinc finger MYM-type protein 2 OS=Homo sapiens OX=9606 GN=ZMYM2 PE=1 SV=1	0	114.348	31	33	52	32	1377	154.8	6.34	137.52	33	cell organization and biogenesis;development;metabolic process;regulation of biological process	cytoplasm;cytosol;nucleus	catalytic activity;DNA binding;metal ion binding;protein binding	Pf06467, Pf08394, Pf12012	7750	ENSG00000121741.16	ZMYM2	13		Signaling by cytosolic FGFR1 fusion mutants		6	0	115.7	110.2	119.7	115.9	122	119.1	118.9
High	Master Protein	Q9H9B1	Histone-lysine N-methyltransferase EHMT1 OS=Homo sapiens OX=9606 GN=EHMT1 PE=1 SV=4	0	114.319	34	29	51	28	1298	141.4	5.76	155.01	29	cell organization and biogenesis;metabolic process;regulation of biological process;response to stimulus	chromosome;nucleus	catalytic activity;metal ion binding;protein binding	Pf00023, Pf00856, Pf05033, Pf12796, Pf13606, Pf13637, Pf13857	79813	ENSG00000181090.19	EHMT1	9	Longevity regulating pathway; Lysine degradation	PKMTs methylate histone lysines; Regulation of TP53 Activity through Methylation; Senescence-Associated Secretory Phenotype (SASP); Transcriptional Regulation by E2F6	Histone Modifications	17	0	101.3	109.1	110.3	91.6	100.5	102.1	109.1
High	Master Protein	P62333	26S proteasome regulatory subunit 10B OS=Homo sapiens OX=9606 GN=PSMC6 PE=1 SV=1	0	114.316	67	23	82	23	389	44.1	7.49	260.05	23	cell organization and biogenesis;metabolic process;regulation of biological process;response to stimulus;transport	cytoplasm;cytosol;membrane;nucleus;proteasome	catalytic activity;nucleotide binding;protein binding;RNA binding	Pf00004, Pf00910, Pf01078, Pf05496, Pf07724, Pf07726, Pf07728, Pf13191, Pf13207, Pf13401	5706	ENSG00000100519.11	PSMC6	14	Epstein-Barr virus infection; Proteasome	Regulation of RAS by GAPs; CDT1 association with the CDC6:ORC:origin complex; Downstream TCR signaling; UCH proteinases; NIK-->noncanonical NF-kB signaling; Hh mutants that don't undergo autocatalytic processing are degraded by ERAD; SCF-beta-TrCP mediated degradation of Emi1; Cross-presentation of soluble exogenous antigens (endosomes); Separation of Sister Chromatids; Vpu mediated degradation o…	Proteasome Degradation; Parkin-Ubiquitin Proteasomal System pathway	152	0	427.6	431.7	462.8	499.6	484.7	537	505
High	Master Protein	Q9H4A3	Serine/threonine-protein kinase WNK1 OS=Homo sapiens OX=9606 GN=WNK1 PE=1 SV=2	0	114.182	16	33	63	33	2382	250.6	6.34	169.93	33	metabolic process;regulation of biological process;response to stimulus;transport	cytoplasm;cytosol;membrane	catalytic activity;enzyme regulator activity;metal ion binding;nucleotide binding;protein binding	Pf00069, Pf07714, Pf12202	65125	ENSG00000060237.16	WNK1	12		Stimuli-sensing channels		3	0	220.8	199.5	230	232.6	226.6	218.8	223.2
High	Master Protein	O75717	WD repeat and HMG-box DNA-binding protein 1 OS=Homo sapiens OX=9606 GN=WDHD1 PE=1 SV=1	0	114.135	30	28	60	28	1129	125.9	5.62	181.04	28		cytoplasm;nucleus	DNA binding;protein binding	Pf00400, Pf00505, Pf08662	11169	ENSG00000198554.11	WDHD1	14			Mesodermal Commitment Pathway	1	0	162.5	159	180.8	183.4	186.1	179.2	173.5
High	Master Protein	Q96RP9	Elongation factor G, mitochondrial OS=Homo sapiens OX=9606 GN=GFM1 PE=1 SV=2	0	113.881	48	32	89	32	751	83.4	7.01	229.87	32	metabolic process	mitochondrion;organelle lumen	catalytic activity;nucleotide binding;protein binding;RNA binding	Pf00009, Pf00679, Pf03144, Pf03764, Pf14492	85476	ENSG00000168827.14	GFM1	3		Mitochondrial translation elongation		4	0	413	445.3	394.2	354.1	386.7	417.6	409
High	Master Protein	Q15366-2	Isoform 2 of Poly(rC)-binding protein 2 OS=Homo sapiens OX=9606 GN=PCBP2	0	113.796	70	17	107	1	366	38.6	6.79	296.19	17	defense response;metabolic process;regulation of biological process;response to stimulus	cytoplasm;cytosol;membrane;nucleus	DNA binding;protein binding;RNA binding	Pf00013, Pf13014	5094	ENSG00000197111.15	PCBP2	12			mRNA Processing	1	0	400.2	411	411.5	437.9	438.3	432.5	429
High	Master Protein	P0DJD0	RANBP2-like and GRIP domain-containing protein 1 OS=Homo sapiens OX=9606 GN=RGPD1 PE=2 SV=1	0	113.729	19	29	65	1	1748	196.5	6.14	179.96	29	transport		protein binding	Pf00515, Pf00638, Pf01465, Pf07719, Pf13181, Pf13414, Pf13432	400966	ENSG00000187627.14	RGPD1	2	RNA transport			1	0	62.1	74.6	48.9	75.7	62.4	77.8	68.4
High	Master Protein	O75131	Copine-3 OS=Homo sapiens OX=9606 GN=CPNE3 PE=1 SV=1	0	113.541	49	22	71	21	537	60.1	5.85	200.45	22	metabolic process;regulation of biological process;response to stimulus;transport	cytoplasm;cytosol;membrane;mitochondrion;nucleus	catalytic activity;protein binding;RNA binding;transporter activity	Pf00168, Pf07002, Pf10138	8895	ENSG00000085719.12	CPNE3	8		Neutrophil degranulation; Glycerophospholipid biosynthesis		7	1	321	313.9	290.3	339.4	322.8	292.4	294.5
High	Master Protein	Q6NZY4	Zinc finger CCHC domain-containing protein 8 OS=Homo sapiens OX=9606 GN=ZCCHC8 PE=1 SV=2	0	113.483	54	27	58	27	707	78.5	4.87	195.47	27	metabolic process	nucleus;spliceosomal complex	metal ion binding;protein binding;RNA binding	Pf00098, Pf04046	55596	ENSG00000033030.13	ZCCHC8	12				0	0	184	216.5	186.3	178.9	194.3	198.9	193.7
High	Master Protein	O94979	Protein transport protein Sec31A OS=Homo sapiens OX=9606 GN=SEC31A PE=1 SV=3	0	113.478	29	31	60	31	1220	132.9	6.89	175.14	31	cell organization and biogenesis;response to stimulus;transport	cytoplasm;cytosol;endoplasmic reticulum;membrane	protein binding	Pf03154, Pf09770, Pf12931	22872	ENSG00000138674.16	SEC31A	4	Protein processing in endoplasmic reticulum	Antigen Presentation: Folding, assembly and peptide loading of class I MHC; COPII (Coat Protein 2) Mediated Vesicle Transport; XBP1(S) activates chaperone genes; MHC class II antigen presentation	Sterol Regulatory Element-Binding Proteins (SREBP) signalling	18	0	187.6	182.6	199.7	202.5	198.7	178.8	195
High	Master Protein	Q13347	Eukaryotic translation initiation factor 3 subunit I OS=Homo sapiens OX=9606 GN=EIF3I PE=1 SV=1	0	113.418	82	19	82	19	325	36.5	5.64	269.55	19	cell organization and biogenesis;metabolic process;regulation of biological process	cytoplasm;cytosol	protein binding;RNA binding	Pf00400	8668	ENSG00000084623.11	EIF3I	1	RNA transport	Formation of the ternary complex, and subsequently, the 43S complex; L13a-mediated translational silencing of Ceruloplasmin expression; Translation initiation complex formation; GTP hydrolysis and joining of the 60S ribosomal subunit; Formation of a pool of free 40S subunits; Ribosomal scanning and start codon recognition	Translation Factors	13	0	344.8	364.4	348.7	355.3	370.1	375.2	378.1
High	Master Protein	Q9Y2L1	Exosome complex exonuclease RRP44 OS=Homo sapiens OX=9606 GN=DIS3 PE=1 SV=2	0	113.305	41	30	50	30	958	108.9	7.14	140.32	30	metabolic process;regulation of biological process	cytoplasm;cytosol;membrane;nucleus	catalytic activity;protein binding;RNA binding	Pf00773, Pf09742, Pf13638	22894	ENSG00000083520.14	DIS3	13	RNA degradation	Major pathway of rRNA processing in the nucleolus and cytosol; mRNA decay by 3' to 5' exoribonuclease; ATF4 activates genes; Butyrate Response Factor 1 (BRF1) binds and destabilizes mRNA; Tristetraprolin (TTP, ZFP36) binds and destabilizes mRNA; KSRP (KHSRP) binds and destabilizes mRNA		15	0	233.9	216.6	254.7	274.7	236	237.8	231.8
High	Master Protein	P07355	Annexin A2 OS=Homo sapiens OX=9606 GN=ANXA2 PE=1 SV=2	0	113.266	68	25	114	25	339	38.6	7.75	324.08	25	cell organization and biogenesis;metabolic process;regulation of biological process;response to stimulus;transport	cell surface;cytoplasm;cytosol;endoplasmic reticulum;endosome;extracellular;membrane;nucleus;organelle lumen	enzyme regulator activity;metal ion binding;protein binding;RNA binding	Pf00191	302	ENSG00000182718.16	ANXA2	15		Dissolution of Fibrin Clot; Gene and protein expression by JAK-STAT signaling after Interleukin-12 stimulation; Smooth Muscle Contraction; Neutrophil degranulation; Interleukin-12 family signaling	Prostaglandin Synthesis and Regulation	12	0	458	529.3	430.7	399.9	461	451	453.5
High	Master Protein	Q92973	Transportin-1 OS=Homo sapiens OX=9606 GN=TNPO1 PE=1 SV=2	0	113.231	36	26	62	20	898	102.3	4.98	207.58	26	cellular component movement;regulation of biological process;transport	cytoplasm;cytosol;membrane;nucleus	protein binding;RNA binding;transporter activity	Pf03810, Pf13513, Pf13646	3842	ENSG00000083312.17	TNPO1	5		Tristetraprolin (TTP, ZFP36) binds and destabilizes mRNA; Intraflagellar transport		6	4	241.4	168.7	251	289.3	232.3	167.6	178.9
High	Master Protein	P13798	Acylamino-acid-releasing enzyme OS=Homo sapiens OX=9606 GN=APEH PE=1 SV=4	0	113.216	38	23	64	23	732	81.2	5.48	218.9	23	cell organization and biogenesis;metabolic process;transport	cytoplasm;cytosol;extracellular;membrane	catalytic activity;protein binding;RNA binding	Pf00326, Pf00561, Pf01738, Pf02230, Pf05448, Pf12695, Pf12697	327	ENSG00000164062.12	APEH	3		Eukaryotic Translation Termination; Neutrophil degranulation		6	0	180	175.6	183.6	192	186.9	191.8	189.8
High	Master Protein	P98175-3	Isoform 3 of RNA-binding protein 10 OS=Homo sapiens OX=9606 GN=RBM10	0	113.197	41	32	87	1	853	94.4	6.73	250.68	32	metabolic process;regulation of biological process	nucleus	metal ion binding;protein binding;RNA binding	Pf00641, Pf01585, Pf12656, Pf14259	8241	ENSG00000182872.15	RBM10	X				0	0
High	Master Protein	P07737	Profilin-1 OS=Homo sapiens OX=9606 GN=PFN1 PE=1 SV=2	0	113.177	90	11	118	11	140	15	8.27	330.58	11	cell organization and biogenesis;regulation of biological process;response to stimulus	cytoplasm;cytoskeleton;cytosol;membrane;nucleus	enzyme regulator activity;nucleotide binding;protein binding;RNA binding	Pf00235	5216	ENSG00000108518.7	PFN1	17	Regulation of actin cytoskeleton; Rap1 signaling pathway; Shigellosis; Salmonella infection	Platelet degranulation ; Signaling by ROBO receptors; RHO GTPases Activate Formins; PCP/CE pathway	Association Between Physico-Chemical Features and Toxicity Associated Pathways; VEGFA-VEGFR2 Signaling Pathway; Regulation of Actin Cytoskeleton; G13 Signaling Pathway	22	0	701	694	687.3	709.2	657.8	691	679.7
High	Master Protein	P48444	Coatomer subunit delta OS=Homo sapiens OX=9606 GN=ARCN1 PE=1 SV=1	0	113.051	55	29	93	29	511	57.2	6.21	269.28	29	response to stimulus;transport	cytoplasm;cytosol;endoplasmic reticulum;Golgi;membrane	RNA binding	Pf00928	372	ENSG00000095139.13	ARCN1	11		COPI-dependent Golgi-to-ER retrograde traffic; COPI-mediated anterograde transport	miR-517 relationship with ARCN1 and USP1	12	0	434.6	444.1	423.9	453	467	475.7	451.9
High	Master Protein	P60174-1	Isoform 2 of Triosephosphate isomerase OS=Homo sapiens OX=9606 GN=TPI1	0	112.98	84	16	136	16	249	26.7	6.9	445.52	16	development;metabolic process	cytosol;nucleus	catalytic activity;protein binding	Pf00121	7167	ENSG00000111669.14	TPI1	12			Fatty Acid Beta Oxidation; Cori Cycle; Glycolysis and Gluconeogenesis	3	0	643.8	570.7	618.6	602.6	574.4	564.5	658.8
High	Master Protein	Q13423	NAD(P) transhydrogenase, mitochondrial OS=Homo sapiens OX=9606 GN=NNT PE=1 SV=3	0	112.968	35	35	58	35	1086	113.8	8.09	164.81	35	metabolic process;transport	membrane;mitochondrion	catalytic activity;nucleotide binding;transporter activity	Pf01262, Pf02233, Pf05222, Pf12769	23530	ENSG00000112992.16	NNT	5	Nicotinate and nicotinamide metabolism; Metabolic pathways	Citric acid cycle (TCA cycle)		6	0	236.6	197.5	241.6	237.5	235.8	181.9	179.5
High	Master Protein	Q02224	Centromere-associated protein E OS=Homo sapiens OX=9606 GN=CENPE PE=1 SV=2	0	112.894	14	35	43	35	2701	316.2	5.64	95.76	35	cell division;cell organization and biogenesis;cellular component movement;development;regulation of biological process;transport	chromosome;cytoplasm;cytoskeleton;cytosol;membrane;nucleus	catalytic activity;motor activity;nucleotide binding;protein binding;transporter activity	Pf00225, Pf01496, Pf02463, Pf04156, Pf05557, Pf06160, Pf08317, Pf10186, Pf12128, Pf13166	1062	ENSG00000138778.11	CENPE	4		COPI-dependent Golgi-to-ER retrograde traffic; Kinesins; Amplification of signal from unattached kinetochores via a MAD2 inhibitory signal; Separation of Sister Chromatids; Resolution of Sister Chromatid Cohesion; RHO GTPases Activate Formins; MHC class II antigen presentation		27	0	100.3	106.2	102.8	112.4	117.2	121.9	116.3
High	Master Protein	Q13573	SNW domain-containing protein 1 OS=Homo sapiens OX=9606 GN=SNW1 PE=1 SV=1	0	112.774	50	23	84	23	536	61.5	9.52	257.76	23	cell organization and biogenesis;metabolic process;regulation of biological process;response to stimulus	nucleus;spliceosomal complex	catalytic activity;protein binding;RNA binding	Pf02731	22938	ENSG00000100603.13	SNW1	14	Viral carcinogenesis; Notch signaling pathway; Epstein-Barr virus infection; Spliceosome	NOTCH1 Intracellular Domain Regulates Transcription; SMAD2/SMAD3:SMAD4 heterotrimer regulates transcription; mRNA Splicing - Major Pathway; Constitutive Signaling by NOTCH1 PEST Domain Mutants; RUNX3 regulates NOTCH signaling; Notch-HLH transcription pathway; Constitutive Signaling by NOTCH1 HD+PEST Domain Mutants; Pre-NOTCH Transcription and Translation	TGF-beta Signaling Pathway; RIG-I-like Receptor Signaling; Notch Signaling Pathway	34	0	483.5	521.8	455.5	421.7	469.7	491	490.5
High	Master Protein	Q15181	Inorganic pyrophosphatase OS=Homo sapiens OX=9606 GN=PPA1 PE=1 SV=2	0	112.396	73	17	106	17	289	32.6	5.86	344.12	17	metabolic process	cytoplasm;cytosol	catalytic activity;metal ion binding	Pf00719	5464	ENSG00000180817.11	PPA1	10	Oxidative phosphorylation	Cytosolic tRNA aminoacylation; Pyrophosphate hydrolysis		7	0	497.5	452	460.7	455.2	496.1	443.9	496.3
High	Master Protein	Q99661	Kinesin-like protein KIF2C OS=Homo sapiens OX=9606 GN=KIF2C PE=1 SV=2	0	111.926	51	30	60	28	725	81.3	7.83	167.44	30	cell division;cell organization and biogenesis;cell proliferation;cellular component movement;regulation of biological process;transport	chromosome;cytoplasm;cytoskeleton;cytosol;membrane;nucleus	catalytic activity;DNA binding;motor activity;nucleotide binding;protein binding	Pf00225	11004	ENSG00000142945.12	KIF2C	1		COPI-dependent Golgi-to-ER retrograde traffic; Kinesins; Amplification of signal from unattached kinetochores via a MAD2 inhibitory signal; Separation of Sister Chromatids; Resolution of Sister Chromatid Cohesion; RHO GTPases Activate Formins; MHC class II antigen presentation	Regulation of Microtubule Cytoskeleton	28	2	213.2	172.2	220.6	214.5	200.8	188.7	192
High	Master Protein	O00116	Alkyldihydroxyacetonephosphate synthase, peroxisomal OS=Homo sapiens OX=9606 GN=AGPS PE=1 SV=1	0	111.898	51	23	57	23	658	72.9	7.34	221.34	23	metabolic process	membrane;mitochondrion;organelle lumen	catalytic activity;nucleotide binding;protein binding	Pf01565, Pf02913	8540	ENSG00000018510.13	AGPS	2	Peroxisome; Ether lipid metabolism; Metabolic pathways	Plasmalogen biosynthesis	Triacylglyceride Synthesis	7	0	330.9	326	333.6	374.7	330.2	306.6	293.5
High	Master Protein	P23526	Adenosylhomocysteinase OS=Homo sapiens OX=9606 GN=AHCY PE=1 SV=4	0	111.522	49	23	96	22	432	47.7	6.34	292.31	23	defense response;metabolic process;response to stimulus;transport	cytoplasm;cytosol;nucleus	catalytic activity;nucleotide binding;protein binding	Pf00670, Pf02254, Pf02826, Pf05221	191	ENSG00000101444.12	AHCY	20	Cysteine and methionine metabolism; Metabolic pathways	Metabolism of ingested SeMet, Sec, MeSec into H2Se; Defective AHCY causes Hypermethioninemia with S-adenosylhomocysteine hydrolase deficiency (HMAHCHD); Sulfur amino acid metabolism; Methylation	Folate Metabolism; Trans-sulfuration pathway; One Carbon Metabolism; Trans-sulfuration and one carbon metabolism	18	1	453.1	369.8	500.5	558.5	499.2	409.7	476.5
High	Master Protein	Q16513	Serine/threonine-protein kinase N2 OS=Homo sapiens OX=9606 GN=PKN2 PE=1 SV=1	0	111.491	39	30	59	28	984	112	6.3	156.54	30	cell death;cell division;cell organization and biogenesis;cellular component movement;metabolic process;regulation of biological process;response to stimulus	cytoplasm;cytoskeleton;cytosol;membrane;nucleus	catalytic activity;nucleotide binding;protein binding;RNA binding	Pf00069, Pf00433, Pf02185, Pf07714, Pf14531	5586	ENSG00000065243.19	PKN2	1	PI3K-Akt signaling pathway; Salmonella infection	RHO GTPases activate PKNs		6	2	121.3	104.1	136.2	131.8	126.2	114.7	114.1
High	Master Protein	Q9Y6A5	Transforming acidic coiled-coil-containing protein 3 OS=Homo sapiens OX=9606 GN=TACC3 PE=1 SV=1	0	111.367	41	30	59	30	838	90.3	5.05	160.57	30	cell division;cell organization and biogenesis;cell proliferation;metabolic process;regulation of biological process	cytoplasm;cytoskeleton	protein binding	Pf05010, Pf05149, Pf05557	10460	ENSG00000013810.18	TACC3	4	RNA transport			1	0	170.2	158.1	167.6	168.3	164.9	155.5	167.8
High	Master Protein	Q13283	Ras GTPase-activating protein-binding protein 1 OS=Homo sapiens OX=9606 GN=G3BP1 PE=1 SV=1	0	111.32	54	17	86	17	466	52.1	5.52	299.18	17	metabolic process;regulation of biological process;response to stimulus;transport	cytoplasm;cytosol;membrane;nucleus	catalytic activity;DNA binding;nucleotide binding;protein binding;RNA binding	Pf00076, Pf02136, Pf13893, Pf14259	10146	ENSG00000145907.14	G3BP1	5				0	0	364	378.7	365.9	400.8	395.1	430.3	414.7
High	Master Protein	P35221	Catenin alpha-1 OS=Homo sapiens OX=9606 GN=CTNNA1 PE=1 SV=1	0	111.27	37	31	60	23	906	100	6.29	158.22	31	cell organization and biogenesis;regulation of biological process;response to stimulus	cytoplasm;cytoskeleton;cytosol;Golgi;membrane	protein binding;RNA binding;structural molecule activity	Pf01044	1495	ENSG00000044115.20	CTNNA1	5	Adherens junction; Tight junction; Endometrial cancer; Leukocyte transendothelial migration; Pathways in cancer; Hippo signaling pathway; Arrhythmogenic right ventricular cardiomyopathy (ARVC); Bacterial invasion of epithelial cells	Adherens junctions interactions; CDO in myogenesis; VEGFR2 mediated vascular permeability; RHO GTPases activate IQGAPs	Arrhythmogenic Right Ventricular Cardiomyopathy; Apoptosis-related network due to altered Notch3 in ovarian cancer; VEGFA-VEGFR2 Signaling Pathway; White fat cell differentiation	27	8	221.2	177.7	206	210.6	211.5	186.1	198
High	Master Protein	Q13177	Serine/threonine-protein kinase PAK 2 OS=Homo sapiens OX=9606 GN=PAK2 PE=1 SV=3	0	111.234	52	20	59	15	524	58	5.96	201.72	20	cell death;cell organization and biogenesis;cellular component movement;metabolic process;regulation of biological process;response to stimulus	cytoplasm;cytosol;membrane;nucleus	catalytic activity;enzyme regulator activity;nucleotide binding;protein binding	Pf00069, Pf00786, Pf07714, Pf14531	5062	ENSG00000180370.10	PAK2	3	Focal adhesion; Ras signaling pathway; ErbB signaling pathway; T cell receptor signaling pathway; Axon guidance; Regulation of actin cytoskeleton; Renal cell carcinoma; MAPK signaling pathway	Sema3A PAK dependent Axon repulsion; Smooth Muscle Contraction; FCERI mediated MAPK activation; Nef and signal transduction; Ephrin signaling; Generation of second messenger molecules; Regulation of PAK-2p34 activity by PS-GAP/RHG10; Interleukin-12 family signaling; RHO GTPases activate PAKs; Gene and protein expression by JAK-STAT signaling after Interleukin-12 stimulation; Stimulation of the ce…	Integrin-mediated Cell Adhesion; Apoptosis-related network due to altered Notch3 in ovarian cancer; Focal Adhesion; Fas Ligand (FasL) pathway and Stress induction of Heat Shock Proteins (HSP) regulation; TGF-beta Signaling Pathway; MAPK Signaling Pathway; VEGFA-VEGFR2 Signaling Pathway; Regulation of Actin Cytoskeleton	65	6	239.7	230.2	252.6	259.1	252.7	253.5	265.3
High	Master Protein	P11171	Protein 4.1 OS=Homo sapiens OX=9606 GN=EPB41 PE=1 SV=4	0	111.211	42	27	57	25	864	97	5.58	184.13	27	cell division;cell organization and biogenesis;regulation of biological process;transport	cytoplasm;cytoskeleton;cytosol;membrane;nucleus	protein binding;structural molecule activity	Pf00373, Pf04382, Pf05902, Pf08736, Pf09379, Pf09380	2035	ENSG00000159023.19	EPB41	1	Tight junction	Neurexins and neuroligins		4	0	260.4	236.9	260.7	239.1	222.5	242.3	247.5
High	Master Protein	Q8NC51-3	Isoform 3 of Plasminogen activator inhibitor 1 RNA-binding protein OS=Homo sapiens OX=9606 GN=SERBP1	0	111.195	52	18	105	1	393	43.1	8.44	307.43	18	regulation of biological process	cytoplasm;cytosol;membrane;nucleus	protein binding;RNA binding	Pf04774	26135	ENSG00000142864.14	SERBP1	1			Apoptosis-related network due to altered Notch3 in ovarian cancer	1	0	71.6	84.5	87.5	82.2	74.9	77.6	84.2
High	Master Protein	Q02241-2	Isoform 2 of Kinesin-like protein KIF23 OS=Homo sapiens OX=9606 GN=KIF23	0	111.002	40	27	50	1	856	98	8.47	152.1	27	cell organization and biogenesis;cellular component movement;regulation of biological process;transport	cytosol;nucleus	catalytic activity;motor activity;nucleotide binding;protein binding	Pf00225, Pf02463, Pf03938, Pf05852, Pf11559, Pf12329, Pf13851, Pf15294	9493	ENSG00000137807.13	KIF23	15				0	0	37.8	42.2	36	32.5	39.5	37	40
High	Master Protein	P06753-2	Isoform 2 of Tropomyosin alpha-3 chain OS=Homo sapiens OX=9606 GN=TPM3	0	110.837	65	24	111	5	248	29	4.78	291.65	24	cell organization and biogenesis;cellular component movement	cytoskeleton;cytosol	protein binding;structural molecule activity	Pf00261, Pf12718	7170	ENSG00000143549.19	TPM3	1			Striated Muscle Contraction	1	22	519.8	513.3	547.5	512	537.5	542.5	543
High	Master Protein	Q9NUU7	ATP-dependent RNA helicase DDX19A OS=Homo sapiens OX=9606 GN=DDX19A PE=1 SV=1	0	110.817	56	24	70	6	478	53.9	6.58	224.79	24	metabolic process;regulation of biological process;transport	cytoplasm;membrane;nucleus;spliceosomal complex	catalytic activity;nucleotide binding;protein binding;RNA binding	Pf00270, Pf00271	55308	ENSG00000168872.16	DDX19A	16				0	17	210.3	211.4	214.7	232.8	241.6	233.2	226.9
High	Master Protein	O96028	Histone-lysine N-methyltransferase NSD2 OS=Homo sapiens OX=9606 GN=NSD2 PE=1 SV=1	0	110.604	33	39	61	36	1365	152.2	8.69	153.92	39	cell organization and biogenesis;metabolic process;regulation of biological process;response to stimulus	chromosome;cytoplasm;nucleus	catalytic activity;DNA binding;metal ion binding;protein binding	Pf00505, Pf00628, Pf00855, Pf00856	7468	ENSG00000109685.17	WHSC1; NSD2	4	Transcriptional misregulation in cancer; Lysine degradation	G2/M DNA damage checkpoint; Recruitment and ATM-mediated phosphorylation of repair and signaling proteins at DNA double strand breaks; Processing of DNA double-strand break ends; PKMTs methylate histone lysines; Nonhomologous End-Joining (NHEJ)		17	1	154.4	162.6	151.7	136.8	149.9	151	150.9
High	Master Protein	Q13330-3	Isoform 3 of Metastasis-associated protein MTA1 OS=Homo sapiens OX=9606 GN=MTA1	0	110.553	53	30	83	1	698	79.1	9.41	214.41	30	cell organization and biogenesis;metabolic process;regulation of biological process;response to stimulus	cytoplasm;cytosol;nucleus	catalytic activity;DNA binding;metal ion binding;protein binding	Pf00249, Pf00320, Pf01426, Pf01448	9112	ENSG00000182979.17	MTA1	14				0	25	312.5	291.1	326.3	300.9	308.9	289.9	303.6
High	Master Protein	P55795	Heterogeneous nuclear ribonucleoprotein H2 OS=Homo sapiens OX=9606 GN=HNRNPH2 PE=1 SV=1	0	110.524	46	15	126	9	449	49.2	6.3	405.77	15	metabolic process	cytosol;membrane;nucleus	protein binding;RNA binding	Pf00076, Pf08080, Pf14259	3188	ENSG00000126945.8	HNRNPH2	X		mRNA Splicing - Major Pathway	mRNA Processing	5	0	153.7	194.3	162.3	147.9	167.8	172.2	174.3
High	Master Protein	Q06830	Peroxiredoxin-1 OS=Homo sapiens OX=9606 GN=PRDX1 PE=1 SV=1	0	110.241	77	16	150	13	199	22.1	8.13	417.18	16	cell proliferation;cellular homeostasis;defense response;metabolic process;regulation of biological process;response to stimulus	cytoplasm;cytosol;mitochondrion;nucleus	antioxidant activity;catalytic activity;protein binding;RNA binding	Pf00578, Pf08534, Pf10417	5052	ENSG00000117450.13	PRDX1	1	Peroxisome	TP53 Regulates Metabolic Genes; Deregulated CDK5 triggers multiple neurodegenerative pathways in Alzheimer's disease models; Detoxification of Reactive Oxygen Species	Androgen receptor signaling pathway; Selenium Micronutrient Network; NRF2 pathway	15	4	846.3	837.1	839.1	820.6	820	805.1	848.1
High	Master Protein	P45974	Ubiquitin carboxyl-terminal hydrolase 5 OS=Homo sapiens OX=9606 GN=USP5 PE=1 SV=2	0	110.129	38	29	90	27	858	95.7	5.03	244.28	29	metabolic process;regulation of biological process	cytosol;vacuole	catalytic activity;metal ion binding;protein binding	Pf00443, Pf00627, Pf02148, Pf13423	8078	ENSG00000111667.13	USP5	12		Synthesis of active ubiquitin: roles of E1 and E2 enzymes; Ub-specific processing proteases		6	2	343.5	351.6	336.3	388.3	362.3	361.8	366.4
High	Master Protein	Q13330	Metastasis-associated protein MTA1 OS=Homo sapiens OX=9606 GN=MTA1 PE=1 SV=2	0	109.855	53	30	81	1	715	80.7	9.26	208.44	30	cell organization and biogenesis;metabolic process;regulation of biological process;response to stimulus	cytoplasm;cytoskeleton;cytosol;nucleus	catalytic activity;DNA binding;metal ion binding;protein binding	Pf00249, Pf00320, Pf01426, Pf01448	9112	ENSG00000182979.17	MTA1	14		ERCC6 (CSB) and EHMT2 (G9a) positively regulate rRNA expression; Regulation of PTEN gene transcription; SUMOylation of transcription factors; HDACs deacetylate histones; RNA Polymerase I Transcription Initiation		20	0	79.4	65.6	85.8	74.6	75.2	69.8	76.2
High	Master Protein	Q99714	3-hydroxyacyl-CoA dehydrogenase type-2 OS=Homo sapiens OX=9606 GN=HSD17B10 PE=1 SV=3	0	109.744	89	15	73	15	261	26.9	7.78	263.89	15	cell organization and biogenesis;metabolic process	cytoplasm;membrane;mitochondrion;organelle lumen	catalytic activity;protein binding;RNA binding	Pf00106, Pf08659, Pf13561	3028	ENSG00000072506.12	HSD17B10	X	Valine, leucine and isoleucine degradation; Alzheimer's disease; Metabolic pathways	tRNA processing in the mitochondrion; rRNA processing in the mitochondrion; Branched-chain amino acid catabolism; tRNA modification in the mitochondrion	Alzheimers Disease; Valproic acid pathway; Tryptophan metabolism	15	0	530.6	611	504.3	438.4	453.5	514.2	488.3
High	Master Protein	Q9H6T3	RNA polymerase II-associated protein 3 OS=Homo sapiens OX=9606 GN=RPAP3 PE=1 SV=2	0	109.713	46	28	67	28	665	75.7	6.84	193.38	28			protein binding	Pf00515, Pf07010, Pf07719, Pf13414, Pf13424, Pf13432, Pf13877	79657	ENSG00000005175.9	RPAP3	12				0	0	227.5	227.9	227.4	242.4	244.7	251.3	241.7
High	Master Protein	P52732	Kinesin-like protein KIF11 OS=Homo sapiens OX=9606 GN=KIF11 PE=1 SV=2	0	109.687	37	36	60	36	1056	119.1	5.64	151.56	36	cell division;cell organization and biogenesis;cellular component movement;regulation of biological process;transport	cytoplasm;cytoskeleton;cytosol;membrane	catalytic activity;motor activity;nucleotide binding;protein binding	Pf00225, Pf13931	3832	ENSG00000138160.5	KIF11	10		COPI-dependent Golgi-to-ER retrograde traffic; Kinesins; MHC class II antigen presentation		11	0	156.8	117	174.4	180	166	150.6	160.6
High	Master Protein	O95785-3	Isoform 3 of Protein Wiz OS=Homo sapiens OX=9606 GN=WIZ	0	109.648	39	27	50	4	965	102.9	9.52	154.89	27	cell organization and biogenesis;regulation of biological process	nucleus	metal ion binding;protein binding		58525	ENSG00000011451.17	WIZ	19				0	19	178.9	196.6	181.7	176.4	179.7	193	196.3
High	Master Protein	Q15046	Lysine--tRNA ligase OS=Homo sapiens OX=9606 GN=KARS1 PE=1 SV=3	0	109.59	41	27	74	27	597	68	6.35	219.92	27	metabolic process;regulation of biological process;response to stimulus	cytoplasm;cytosol;extracellular;membrane;mitochondrion;nucleus;organelle lumen	catalytic activity;nucleotide binding;protein binding;RNA binding	Pf00152, Pf00587, Pf01336	3735	ENSG00000065427.14	KARS	16	Aminoacyl-tRNA biosynthesis	Mitochondrial tRNA aminoacylation; Cytosolic tRNA aminoacylation; SeMet incorporation into proteins		10	0	243.7	245.4	243.4	270.8	245	255.4	249.2
High	Master Protein	O60610	Protein diaphanous homolog 1 OS=Homo sapiens OX=9606 GN=DIAPH1 PE=1 SV=2	0	109.589	29	34	50	34	1272	141.3	5.41	123.78	34	cell organization and biogenesis;regulation of biological process;response to stimulus;transport	cytoplasm;cytoskeleton;cytosol;membrane	catalytic activity;motor activity;protein binding;RNA binding	Pf01576, Pf02181, Pf06346, Pf06367, Pf06371, Pf11932	1729	ENSG00000131504.15	DIAPH1	5	AGE-RAGE signaling pathway in diabetic complications; Regulation of actin cytoskeleton; Shigellosis; Focal adhesion	RHO GTPases Activate Formins; ERBB2 Regulates Cell Motility; Neutrophil degranulation	Regulation of Microtubule Cytoskeleton; AGE/RAGE pathway; Focal Adhesion; Regulation of Actin Cytoskeleton; G13 Signaling Pathway	19	0	202.4	144.8	222.2	226.5	210.7	162.9	175.5
High	Master Protein	P68133	Actin, alpha skeletal muscle OS=Homo sapiens OX=9606 GN=ACTA1 PE=1 SV=1	0	109.537	32	13	273	2	377	42	5.39	805.7	13	cell organization and biogenesis;cellular component movement;regulation of biological process;response to stimulus	cytoplasm;cytoskeleton;cytosol	nucleotide binding;protein binding;structural molecule activity	Pf00022	58	ENSG00000143632.14	ACTA1	1		Striated Muscle Contraction	Myometrial Relaxation and Contraction Pathways; Fas Ligand (FasL) pathway and Stress induction of Heat Shock Proteins (HSP) regulation; Association Between Physico-Chemical Features and Toxicity Associated Pathways; Striated Muscle Contraction	6	0	126.3	96.5	115.4	118.3	124.1	118.8	125.6
High	Master Protein	P78406	mRNA export factor OS=Homo sapiens OX=9606 GN=RAE1 PE=1 SV=1	0	109.509	73	17	67	17	368	40.9	7.83	227.26	17	cell division;cell organization and biogenesis;metabolic process;regulation of biological process;response to stimulus;transport	cytoplasm;cytoskeleton;nucleus	protein binding;RNA binding	Pf00400	8480	ENSG00000101146.12	RAE1	20	Influenza A; RNA transport	Rev-mediated nuclear export of HIV RNA; ISG15 antiviral mechanism; NEP/NS2 Interacts with the Cellular Export Machinery; tRNA processing in the nucleus; Transcriptional regulation by small RNAs; Nuclear Pore Complex (NPC) Disassembly; Regulation of Glucokinase by Glucokinase Regulatory Protein; Vpr-mediated nuclear import of PICs; Regulation of HSF1-mediated heat shock response; snRNP Assembly; S…		65	0	318.7	343.7	294	270.5	305.4	332.5	316.8
High	Master Protein	Q9UJZ1	Stomatin-like protein 2, mitochondrial OS=Homo sapiens OX=9606 GN=STOML2 PE=1 SV=1	0	109.402	64	17	80	17	356	38.5	7.39	268.99	17	cell organization and biogenesis;cellular homeostasis;metabolic process;regulation of biological process;response to stimulus;transport	cytoplasm;cytoskeleton;membrane;mitochondrion	protein binding	Pf01145	30968	ENSG00000165283.15	STOML2	9		Processing of SMDT1		3	0	183.9	205.4	176.2	169.6	175.9	178.4	176.2
High	Master Protein	Q92804	TATA-binding protein-associated factor 2N OS=Homo sapiens OX=9606 GN=TAF15 PE=1 SV=1	0	109.364	50	16	147	14	592	61.8	8.02	456.42	16	regulation of biological process	cytoplasm;nucleus	DNA binding;metal ion binding;protein binding;RNA binding	Pf00076, Pf00641, Pf13893, Pf14259	8148	ENSG00000270647.5; ENSG00000276833.2	TAF15	17; CHR_HSCHR17_7_CTG4	Transcriptional misregulation in cancer; Basal transcription factors			2	0	488.3	561	427.8	386.6	480.7	510.8	479.6
High	Master Protein	Q9Y2J2-2	Isoform 2 of Band 4.1-like protein 3 OS=Homo sapiens OX=9606 GN=EPB41L3	0	109.324	43	30	63	25	865	96.5	5.43	193.59	30	cell death;cell organization and biogenesis;regulation of biological process	cytoskeleton;cytosol;membrane	protein binding;structural molecule activity	Pf00373, Pf04382, Pf05902, Pf08736, Pf09379, Pf09380	23136	ENSG00000082397.17	EPB41L3	18				0	1	175.4	164.6	169.4	162	172.7	169.9	172.8
High	Master Protein	O14497	AT-rich interactive domain-containing protein 1A OS=Homo sapiens OX=9606 GN=ARID1A PE=1 SV=3	0	109.322	19	28	46	26	2285	241.9	6.7	134.55	28	cell differentiation;cell organization and biogenesis;metabolic process;regulation of biological process;response to stimulus;transport	nucleus	DNA binding;protein binding	Pf01388, Pf12031	8289	ENSG00000117713.18	ARID1A	1		RUNX1 interacts with co-factors whose precise effect on RUNX1 targets is not known; RMTs methylate histone arginines	Pathways Affected in Adenoid Cystic Carcinoma	9	2	131.4	105.2	126	130	119.1	113.1	121
High	Master Protein	Q8TEW0	Partitioning defective 3 homolog OS=Homo sapiens OX=9606 GN=PARD3 PE=1 SV=2	0	109.141	28	32	54	32	1356	151.3	7.68	133.64	32	cell differentiation;cell division;cell organization and biogenesis;regulation of biological process;response to stimulus;transport	cytoplasm;cytoskeleton;cytosol;membrane	protein binding	Pf00595, Pf12053, Pf13180	56288	ENSG00000148498.15	PARD3	10	Tight junction; Neuroactive ligand-receptor interaction; Chemokine signaling pathway; Hippo signaling pathway; Endocytosis; Adherens junction; Rap1 signaling pathway	Tight junction interactions; TGF-beta receptor signaling in EMT (epithelial to mesenchymal transition)	Chemokine signaling pathway	16	0	141.4	127.9	136.8	128.6	142.5	142.5	139.8
High	Master Protein	Q08170	Serine/arginine-rich splicing factor 4 OS=Homo sapiens OX=9606 GN=SRSF4 PE=1 SV=2	0	109.035	29	18	107	12	494	56.6	11.52	298.23	18	metabolic process;regulation of biological process;response to stimulus;transport	nucleus	protein binding;RNA binding	Pf00076, Pf13893, Pf14259	6429	ENSG00000116350.16	SRSF4	1	Herpes simplex infection; Spliceosome	Cleavage of Growing Transcript in the Termination Region ; Transport of Mature mRNA derived from an Intron-Containing Transcript; mRNA 3'-end processing; mRNA Splicing - Major Pathway	mRNA Processing	14	7	473.2	508.1	424.9	408.3	435.9	480.1	467.9
High	Master Protein	O43776	Asparagine--tRNA ligase, cytoplasmic OS=Homo sapiens OX=9606 GN=NARS1 PE=1 SV=1	0	108.999	45	24	77	24	548	62.9	6.25	225.29	24	metabolic process	cytoplasm;cytosol;mitochondrion	catalytic activity;nucleotide binding	Pf00152, Pf01336	4677	ENSG00000134440.11	NARS	18	Aminoacyl-tRNA biosynthesis	Cytosolic tRNA aminoacylation	Photodynamic therapy-induced unfolded protein response	6	0	233.7	259.7	281.5	310.6	265.9	255.1	252.3
High	Master Protein	Q9NP81	Serine--tRNA ligase, mitochondrial OS=Homo sapiens OX=9606 GN=SARS2 PE=1 SV=1	0	108.955	59	24	66	24	518	58.2	8.13	199.45	24	cell organization and biogenesis;metabolic process	cytoplasm;cytoskeleton;mitochondrion;organelle lumen	catalytic activity;nucleotide binding;RNA binding	Pf00587, Pf02403, Pf06160	54938	ENSG00000283104.1; ENSG00000104835.14	SARS2	19; CHR_HG26_PATCH	Aminoacyl-tRNA biosynthesis	Mitochondrial tRNA aminoacylation	Selenium Metabolism and Selenoproteins	6	0	258.8	285.5	251.4	236.7	262.5	273.2	286.8
High	Master Protein	P27348	14-3-3 protein theta OS=Homo sapiens OX=9606 GN=YWHAQ PE=1 SV=1	0	108.804	66	16	93	11	245	27.7	4.78	286.05	16	cell organization and biogenesis;regulation of biological process;response to stimulus;transport	cytoplasm;cytosol;membrane;mitochondrion	protein binding	Pf00244	10971	ENSG00000134308.13	YWHAQ	2	Cell cycle; Pathogenic Escherichia coli infection; Hippo signaling pathway; Hepatitis B; Viral carcinogenesis; PI3K-Akt signaling pathway; Oocyte meiosis; Epstein-Barr virus infection	Translocation of GLUT4 to the plasma membrane; Chk1/Chk2(Cds1) mediated inactivation of Cyclin B:Cdk1 complex; TP53 Regulates Metabolic Genes; Activation of BAD and translocation to mitochondria ; RHO GTPases activate PKNs	Cell Cycle; Pathogenic Escherichia coli infection; Primary Focal Segmental Glomerulosclerosis FSGS; IL-3 Signaling Pathway; Myometrial Relaxation and Contraction Pathways; Calcium Regulation in the Cardiac Cell; Sudden Infant Death Syndrome (SIDS) Susceptibility Pathways	37	3	175.7	176	185.9	210.4	195.4	193.1	187.9
High	Master Protein	Q9NSE4	Isoleucine--tRNA ligase, mitochondrial OS=Homo sapiens OX=9606 GN=IARS2 PE=1 SV=2	0	108.702	33	29	63	29	1012	113.7	7.2	187.54	29	metabolic process;regulation of biological process	cytoplasm;cytosol;mitochondrion;organelle lumen	catalytic activity;nucleotide binding;RNA binding	Pf00133, Pf06827, Pf08264, Pf09334, Pf13603	55699	ENSG00000067704.9	IARS2	1	Aminoacyl-tRNA biosynthesis	Mitochondrial tRNA aminoacylation		5	0	218.1	175.8	234.4	230.9	221.1	188.2	189.7
High	Master Protein	Q07866-3	Isoform G of Kinesin light chain 1 OS=Homo sapiens OX=9606 GN=KLC1	0	108.365	58	27	70	1	564	64.3	6.3	185.39	27	cell organization and biogenesis;cellular component movement;transport	cytosol;membrane	catalytic activity;motor activity;protein binding	Pf08317, Pf09311, Pf13374, Pf13414, Pf13424, Pf14559	3831	ENSG00000126214.21	KLC1	14				0	0	36	38.1	27.5	28.1	26.9	33.1	26.4
High	Master Protein	P09622	Dihydrolipoyl dehydrogenase, mitochondrial OS=Homo sapiens OX=9606 GN=DLD PE=1 SV=2	0	108.353	44	18	83	18	509	54.1	7.85	266.1	18	cellular homeostasis;metabolic process;regulation of biological process	mitochondrion;organelle lumen	catalytic activity;nucleotide binding;protein binding	Pf00070, Pf00890, Pf01134, Pf02852, Pf03486, Pf07992, Pf12831, Pf13450	1738	ENSG00000091140.13	DLD	7	Glycine, serine and threonine metabolism; Propanoate metabolism; Valine, leucine and isoleucine degradation; Glycolysis / Gluconeogenesis; Carbon metabolism; Glyoxylate and dicarboxylate metabolism; Pyruvate metabolism; Citrate cycle (TCA cycle); Metabolic pathways	Glycine degradation; Regulation of pyruvate dehydrogenase (PDH) complex; Lysine catabolism; Signaling by Retinoic Acid; Branched-chain amino acid catabolism; Citric acid cycle (TCA cycle)	Fatty Acid Beta Oxidation; TCA Cycle and Deficiency of Pyruvate Dehydrogenase complex (PDHc); Amino Acid metabolism; Glycolysis and Gluconeogenesis; TCA Cycle	29	0	419.9	440.1	366.6	325.3	395.5	417.6	396.3
High	Master Protein	Q9H501	ESF1 homolog OS=Homo sapiens OX=9606 GN=ESF1 PE=1 SV=1	0	108.28	40	29	67	29	851	98.7	5.11	193.6	29	metabolic process;regulation of biological process	nucleus	RNA binding	Pf08159	51575	ENSG00000089048.14	ESF1	20				0	0	194.5	214.9	200.2	187	182.4	197.1	187.4
High	Master Protein	P21281	V-type proton ATPase subunit B, brain isoform OS=Homo sapiens OX=9606 GN=ATP6V1B2 PE=1 SV=3	0	108.19	61	22	58	22	511	56.5	5.81	174.84	22	cellular homeostasis;metabolic process;regulation of biological process;response to stimulus;transport	cytoplasm;cytosol;membrane	catalytic activity;nucleotide binding;protein binding;transporter activity	Pf00006, Pf00306, Pf02874	526	ENSG00000147416.10	ATP6V1B2	8	mTOR signaling pathway; Rheumatoid arthritis; Epithelial cell signaling in Helicobacter pylori infection; Oxidative phosphorylation; Synaptic vesicle cycle; Metabolic pathways; Collecting duct acid secretion; Vibrio cholerae infection; Phagosome	Transferrin endocytosis and recycling; ROS, RNS production in phagocytes; Ion channel transport; Insulin receptor recycling		20	0	191	199.4	207.5	208.5	196.6	201.4	201.4
High	Master Protein	O15226	NF-kappa-B-repressing factor OS=Homo sapiens OX=9606 GN=NKRF PE=1 SV=2	0	108.144	44	30	72	30	690	77.6	8.79	203.37	30	metabolic process;regulation of biological process	nucleus	DNA binding;protein binding;RNA binding	Pf00035, Pf01424, Pf01585, Pf12656	55922	ENSG00000186416.13	NKRF	X				0	0	309.2	424	299.5	348.5	305.8	385.7	303.4
High	Master Protein	Q6PJT7	Zinc finger CCCH domain-containing protein 14 OS=Homo sapiens OX=9606 GN=ZC3H14 PE=1 SV=1	0	108.128	41	26	65	4	736	82.8	7.31	197.34	26	regulation of biological process	cytoplasm;nucleus	metal ion binding;protein binding;RNA binding	Pf14608	79882	ENSG00000100722.18	ZC3H14	14				0	20	226.7	253.7	238.4	199.7	227.5	247	239.1
High	Master Protein	Q07866-10	Isoform D of Kinesin light chain 1 OS=Homo sapiens OX=9606 GN=KLC1	0	108.125	55	27	72	1	618	69.7	5.88	193.27	27	cell organization and biogenesis;cellular component movement;transport	cytosol;membrane	catalytic activity;motor activity;protein binding	Pf08317, Pf09311, Pf13374, Pf13414, Pf13424, Pf13432, Pf14559	3831	ENSG00000126214.21	KLC1	14				0	0	24	27.5	31	28.7	32.4	35	36.4
High	Master Protein	P27824	Calnexin OS=Homo sapiens OX=9606 GN=CANX PE=1 SV=2	0	107.947	44	29	94	29	592	67.5	4.6	268.1	29	metabolic process;regulation of biological process;response to stimulus;transport	cytoplasm;endoplasmic reticulum;membrane;organelle lumen;ribosome	metal ion binding;protein binding;RNA binding	Pf00262	821	ENSG00000127022.14; ENSG00000283777.1	CANX	5; CHR_HG30_PATCH	Thyroid hormone synthesis; HTLV-I infection; Antigen processing and presentation; Phagosome; Protein processing in endoplasmic reticulum	Assembly of Viral Components at the Budding Site; Antigen Presentation: Folding, assembly and peptide loading of class I MHC; Interleukin-35 Signalling; Calnexin/calreticulin cycle; MHC class II antigen presentation		25	0	328.7	290.7	333.2	314.8	325.8	294.8	272.6
High	Master Protein	O95793	Double-stranded RNA-binding protein Staufen homolog 1 OS=Homo sapiens OX=9606 GN=STAU1 PE=1 SV=2	0	107.92	43	23	72	21	577	63.1	9.44	204.16	23	regulation of biological process;response to stimulus	cytoplasm;cytosol;endoplasmic reticulum;membrane	protein binding;RNA binding	Pf00035, Pf14709	6780	ENSG00000124214.19	STAU1	20				0	3	214.4	231	213	210.6	218.9	228.2	225.6
High	Master Protein	P54136	Arginine--tRNA ligase, cytoplasmic OS=Homo sapiens OX=9606 GN=RARS1 PE=1 SV=2	0	107.872	47	27	58	3	660	75.3	6.68	178.46	27	metabolic process	cytoplasm;cytosol;membrane;mitochondrion;nucleus	catalytic activity;nucleotide binding;protein binding;RNA binding	Pf00750, Pf03485, Pf05746	5917	ENSG00000113643.8	RARS	5	Aminoacyl-tRNA biosynthesis	Cytosolic tRNA aminoacylation; SeMet incorporation into proteins	Amino Acid metabolism	10	23	225	159.6	235.3	244.1	217.1	160.1	176.9
High	Master Protein	P30837	Aldehyde dehydrogenase X, mitochondrial OS=Homo sapiens OX=9606 GN=ALDH1B1 PE=1 SV=3	0	107.732	52	21	61	19	517	57.2	6.8	206.63	21	metabolic process	mitochondrion;organelle lumen	catalytic activity;nucleotide binding	Pf00171	219		ALDH1B1	9	Histidine metabolism; Pentose and glucuronate interconversions; beta-Alanine metabolism; Metabolic pathways; Fatty acid degradation; Pyruvate metabolism; Tryptophan metabolism; Ascorbate and aldarate metabolism; Glycerolipid metabolism; Arginine and proline metabolism; Lysine degradation; Glycolysis / Gluconeogenesis; Valine, leucine and isoleucine degradation	Ethanol oxidation		17	0	181.4	203.6	172.7	153.3	176.6	204.3	194.6
High	Master Protein	Q9UNX4	WD repeat-containing protein 3 OS=Homo sapiens OX=9606 GN=WDR3 PE=1 SV=1	0	107.728	39	28	49	28	943	106	6.64	161.35	28	metabolic process	membrane;nucleus	protein binding;RNA binding	Pf00400, Pf04003	10885	ENSG00000065183.15	WDR3	1	Ribosome biogenesis in eukaryotes	Major pathway of rRNA processing in the nucleolus and cytosol; rRNA modification in the nucleus and cytosol		6	0	127.6	106.5	127	134.1	112.5	93.7	93.1
High	Master Protein	Q9NRL2	Bromodomain adjacent to zinc finger domain protein 1A OS=Homo sapiens OX=9606 GN=BAZ1A PE=1 SV=2	0	107.569	24	34	65	34	1556	178.6	6.6	171.82	34	cell organization and biogenesis;metabolic process;regulation of biological process	nucleus	catalytic activity;metal ion binding;protein binding	Pf00439, Pf00628, Pf02791, Pf10537, Pf15612, Pf15614	11177	ENSG00000198604.10	BAZ1A	14			Ectoderm Differentiation	1	0	195.8	211	179	181.4	188.4	207.2	176.2
[truncated: 6,497 more rows]

## Sheet: Fig2B
mock	2E
1.13203	1.65804
0.88337	2.20803
1.42237	3.2735
0.70305	1.7751

## Sheet: Fig2C
mock	2E
1.19992	1.56646
0.86865	1.58311
0.95941	1.7733

## Sheet: Fig2E
mock	2E	2E + MY18
1.07933	13.0697	5.41626
1.02338	15.4354	7.14737
0.952362	14.8341	6.28589
0.808592	13.2629	7.90125
1.30392	13.6186	6.26664
1.12523	13.481	6.37829
1.02094	14.9794	5.1859
[truncated: 5 more rows]

## Sheet: Fig2F
mock	2E	2E + 2-14	2E + 2-15	2E + 2-16	2E + 2-17	2E + 2-18	2E + 2-19	2E + 2-20	2E + 2-21	2E + 2-22	2E + 3-18	2E + 4-18	2E + 5-18	2E + 6-18
[truncated: 9 more rows]

[truncated: 53 more sheets: Fig2G, Fig 3B, Fig3F, Fig3G, Fig4B, Fig4D, Fig4E, Fig4F, Fig5C, Fig5D, Fig5E, Fig6C, Fig6D, Fig7C, Fig7D, Fig7E, Fig7F, S1A Fig, S1B Fig, S1C Fig …]
